# Supplementary material for: The Pampa del Indio project: sustainable vector control and long-term declines in the prevalence and abundance of Triatoma infestans infected with Trypanosoma cruzi in the Argentine Chaco
Source: Parasit Vectors. 2023 Aug 2;16:258. doi: 10.1186/s13071-023-05861-7 (PMC10394798; doi:10.1186/s13071-023-05861-7)
Supplement: Supplementary file 3 — Additional file 3: Table S1. Individual triatomine- and house-level data used in current analyses, Pampa del Indio, 2007–2016. [file 13071_2023_5861_MOESM3_ESM.xls]

## Sheet: infection_data
idrecord	id_insect	date	survey	area	village	idhouse	X	Y	ethnic	dateofcapt	ecot3	captmet4	sp	stage5	mpi_area4_mixed	interv3	ypi_exact	om	pcr	infec	examin	infTi_hh_domi0	persistTi_hh_domi028	infec0_yn	infec428_yn	infec34100_yn
1	CHi07o0001	Oct-07	1	I	LL	1	7009	7060	creole	2007-10-29	codetro	posthhext	Ti	4	0	0	0	0		0	1	1	0	1	0	0
2	CHi07o0002	Oct-07	1	I	LL	1	7009	7060	creole	2007-10-29	codetro	posthhext	Ti	4	0	0	0	0		0	1	1	0	1	0	0
3	CHi07o0003	Oct-07	1	I	LL	1	7009	7060	creole	2007-10-29	codetro	posthhext	Ti	4	0	0	0	0		0	1	1	0	1	0	0
4	CHi07o0004	Oct-07	1	I	LL	1	7009	7060	creole	2007-10-29	codetro	posthhext	Ti	3	0	0	0	0		0	1	1	0	1	0	0
5	CHi07o0005	Oct-07	1	I	LL	1	7009	7060	creole	2007-10-29	codetro	posthhext	Ti	3	0	0	0				0	1	0	1	0	0
6	CHi07o0006	Oct-07	1	I	LL	1	7009	7060	creole	2007-10-29	codetro	posthhext	Ti	3	0	0	0				0	1	0	1	0	0
7	CHi07o0007	Oct-07	1	I	LL	1	7009	7060	creole	2007-10-29	codetro	posthhext	Ti	3	0	0	0				0	1	0	1	0	0
8	CHi07o0008	Oct-07	1	I	LL	1	7009	7060	creole	2007-10-29	codetro	posthhext	Ti	3	0	0	0				0	1	0	1	0	0
9	CHi07o0009	Oct-07	1	I	LL	1	7009	7060	creole	2007-10-29	codetro	posthhext	Ti	3	0	0	0				0	1	0	1	0	0
10	CHi07o0010	Oct-07	1	I	LL	1	7009	7060	creole	2007-10-29	codetro	hh	Ti	6	0	0	0	1		1	1	1	0	1	0	0
11	CHi07o0011	Oct-07	1	I	LL	1	7009	7060	creole	2007-10-29	codetro	hh	Ti	6	0	0	0	0		0	1	1	0	1	0	0
12	CHi07o0012	Oct-07	1	I	LL	1	7009	7060	creole	2007-10-29	codetro	hh	Ti	4	0	0	0	0		0	1	1	0	1	0	0
13	CHi07o0013	Oct-07	1	I	LL	1	7009	7060	creole	2007-10-29	codetro	hh	Ti	3	0	0	0				0	1	0	1	0	0
14	CHi07o0014	Oct-07	1	I	LL	1	7009	7060	creole	2007-10-29	codetro	hh	Ti	3	0	0	0				0	1	0	1	0	0
15	CHi07o0015	Oct-07	1	I	LL	1	7009	7060	creole	2007-10-29	gallinero	hh	Ti	4	0	0	0				0	1	0	1	0	0
16	CHi07o0016	Oct-07	1	I	LL	1	7009	7060	creole	2007-10-29	domi	hh	Ti	3	0	0	0				0	1	0	1	0	0
17	CHi07o0017	Oct-07	1	I	LL	1	7009	7060	creole	2007-10-29	domi	hh	Ti	5	0	0	0	0		0	1	1	0	1	0	0
18	CHi07o0018	Oct-07	1	I	LL	1	7009	7060	creole	2007-10-29	domi	hh	Ti	6	0	0	0	0		0	1	1	0	1	0	0
19	CHi07o0019	Oct-07	1	I	LL	1	7009	7060	creole	2007-10-29	codetro	posthhext	Ti	3	0	0	0	0		0	1	1	0	1	0	0
20	CHi07o0020	Oct-07	1	I	LL	1	7009	7060	creole	2007-10-29	codetro	posthhext	Ti	3	0	0	0	0		0	1	1	0	1	0	0
21	CHi07o0021	Oct-07	1	I	LL	1	7009	7060	creole	2007-10-29	codetro	posthhext	Ti	3	0	0	0				0	1	0	1	0	0
22	CHi07o0022	Oct-07	1	I	LL	1	7009	7060	creole	2007-10-29	codetro	posthhext	Ti	3	0	0	0				0	1	0	1	0	0
23	CHi07o0023	Oct-07	1	I	LL	1	7009	7060	creole	2007-10-29	codetro	posthhext	Ti	3	0	0	0				0	1	0	1	0	0
24	CHi07o0024	Oct-07	1	I	LL	1	7009	7060	creole	2007-10-29	codetro	posthhext	Ti	3	0	0	0				0	1	0	1	0	0
25	CHi07o0025	Oct-07	1	I	LL	1	7009	7060	creole	2007-10-29	domi	posthhext	Ti	6	0	0	0	0		0	1	1	0	1	0	0
26	CHi07o0026	Oct-07	1	I	LUG	2	7040	4953	creole	2007-10-29	codetro	hh	Ti	7	0	0	0				0	0	0	1	1	0
27	CHi07o0027	Oct-07	1	I	LUG	2	7040	4953	creole	2007-10-29	codetro	hh	Ti	7	0	0	0	0		0	1	0	0	1	1	0
28	CHi07o0028	Oct-07	1	I	LUG	2	7040	4953	creole	2007-10-29	codetro	hh	Ti	7	0	0	0	0		0	1	0	0	1	1	0
29	CHi07o0029	Oct-07	1	I	LUG	2	7040	4953	creole	2007-10-29	codetro	hh	Ti	6	0	0	0	0		0	1	0	0	1	1	0
30	CHi07o0030	Oct-07	1	I	LUG	2	7040	4953	creole	2007-10-29	codetro	hh	Ti	5	0	0	0	0		0	1	0	0	1	1	0
31	CHi07o0031	Oct-07	1	I	LUG	2	7040	4953	creole	2007-10-29	codetro	hh	Ti	5	0	0	0	0		0	1	0	0	1	1	0
32	CHi07o0032	Oct-07	1	I	LUG	2	7040	4953	creole	2007-10-29	codetro	hh	Ti	5	0	0	0	1		1	1	0	0	1	1	0
33	CHi07o0033	Oct-07	1	I	LUG	2	7040	4953	creole	2007-10-29	codetro	hh	Ti	5	0	0	0	0		0	1	0	0	1	1	0
34	CHi07o0034	Oct-07	1	I	LUG	2	7040	4953	creole	2007-10-29	codetro	hh	Ti	4	0	0	0	0		0	1	0	0	1	1	0
41	CHi07o0041	Oct-07	1	I	LL	3	4264	16775	creole	2007-10-30	domi	posthhext	Ti	7	0	0	0	0		0	1	1	0	1	0	0
42	CHi07o0042	Oct-07	1	I	LL	3	4264	16775	creole	2007-10-30	domi	posthhext	Ti	7	0	0	0	0		0	1	1	0	1	0	0
43	CHi07o0043	Oct-07	1	I	LL	3	4264	16775	creole	2007-10-30	domi	posthhext	Ti	7	0	0	0	0		0	1	1	0	1	0	0
44	CHi07o0044	Oct-07	1	I	LL	3	4264	16775	creole	2007-10-30	domi	hh	Ti	7	0	0	0	1		1	1	1	0	1	0	0
45	CHi07o0045	Oct-07	1	I	LL	3	4264	16775	creole	2007-10-30	domi	hh	Ti	6	0	0	0	1		1	1	1	0	1	0	0
46	CHi07o0046	Oct-07	1	I	LL	4	4019	17126	creole	2007-10-30	domi	hh	Ti	7	0	0	0	0		0	1	1	1	1	0	0
47	CHi07o0047	Oct-07	1	I	LL	4	4019	17126	creole	2007-10-30	domi	hh	Ti	7	0	0	0	0		0	1	1	1	1	0	0
48	CHi07o0048	Oct-07	1	I	LL	4	4019	17126	creole	2007-10-30	domi	hh	Ti	7	0	0	0	0		0	1	1	1	1	0	0
49	CHi07o0049	Oct-07	1	I	LL	4	4019	17126	creole	2007-10-30	domi	hh	Ti	7	0	0	0	0		0	1	1	1	1	0	0
50	CHi07o0050	Oct-07	1	I	LL	4	4019	17126	creole	2007-10-30	domi	hh	Ti	7	0	0	0	0		0	1	1	1	1	0	0
51	CHi07o0051	Oct-07	1	I	LL	4	4019	17126	creole	2007-10-30	domi	hh	Ti	7	0	0	0	0		0	1	1	1	1	0	0
52	CHi07o0052	Oct-07	1	I	LL	4	4019	17126	creole	2007-10-30	domi	hh	Ti	6	0	0	0	0		0	1	1	1	1	0	0
53	CHi07o0053	Oct-07	1	I	LL	4	4019	17126	creole	2007-10-30	domi	hh	Ti	6	0	0	0	0		0	1	1	1	1	0	0
54	CHi07o0054	Oct-07	1	I	LL	4	4019	17126	creole	2007-10-30	domi	hh	Ti	6	0	0	0				0	1	1	1	0	0
55	CHi07o0055	Oct-07	1	I	LL	4	4019	17126	creole	2007-10-30	domi	hh	Ti	6	0	0	0	0		0	1	1	1	1	0	0
56	CHi07o0056	Oct-07	1	I	LL	4	4019	17126	creole	2007-10-30	domi	hh	Ti	6	0	0	0	0		0	1	1	1	1	0	0
57	CHi07o0057	Oct-07	1	I	LL	4	4019	17126	creole	2007-10-30	domi	hh	Ti	6	0	0	0	0		0	1	1	1	1	0	0
58	CHi07o0058	Oct-07	1	I	LL	4	4019	17126	creole	2007-10-30	domi	hh	Ti	6	0	0	0	0		0	1	1	1	1	0	0
59	CHi07o0059	Oct-07	1	I	LL	4	4019	17126	creole	2007-10-30	domi	hh	Ti	6	0	0	0	0		0	1	1	1	1	0	0
60	CHi07o0060	Oct-07	1	I	LL	4	4019	17126	creole	2007-10-30	domi	hh	Ti	6	0	0	0	0		0	1	1	1	1	0	0
61	CHi07o0061	Oct-07	1	I	LL	4	4019	17126	creole	2007-10-30	domi	hh	Ti	5	0	0	0	0		0	1	1	1	1	0	0
62	CHi07o0063	Oct-07	1	I	LL	4	4019	17126	creole	2007-10-30	domi	hh	Ti	5	0	0	0	0		0	1	1	1	1	0	0
63	CHi07o0062	Oct-07	1	I	LL	4	4019	17126	creole	2007-10-30	domi	hh	Ti	4	0	0	0	0		0	1	1	1	1	0	0
64	CHi07o0064	Oct-07	1	I	LL	4	4019	17126	creole	2007-10-30	domi	hh	Ti	3	0	0	0				0	1	1	1	0	0
65	CHi07o0065	Oct-07	1	I	LL	5	4196	17207	creole	2007-10-30	codetro	hh	Ti	7	0	0	0	1		1	1	1	1	1	0	0
66	CHi07o0066	Oct-07	1	I	LL	5	4196	17207	creole	2007-10-30	codetro	hh	Ti	7	0	0	0	1		1	1	1	1	1	0	0
67	CHi07o0067	Oct-07	1	I	LL	5	4196	17207	creole	2007-10-30	codetro	hh	Ti	7	0	0	0	1		1	1	1	1	1	0	0
68	CHi07o0068	Oct-07	1	I	LL	5	4196	17207	creole	2007-10-30	codetro	hh	Ti	7	0	0	0	0		0	1	1	1	1	0	0
69	CHi07o0069	Oct-07	1	I	LL	5	4196	17207	creole	2007-10-30	codetro	hh	Ti	7	0	0	0	1		1	1	1	1	1	0	0
70	CHi07o0070	Oct-07	1	I	LL	5	4196	17207	creole	2007-10-30	codetro	hh	Ti	7	0	0	0	1		1	1	1	1	1	0	0
71	CHi07o0071	Oct-07	1	I	LL	5	4196	17207	creole	2007-10-30	codetro	hh	Ti	6	0	0	0	1		1	1	1	1	1	0	0
72	CHi07o0072	Oct-07	1	I	LL	5	4196	17207	creole	2007-10-30	codetro	hh	Ti	6	0	0	0	1		1	1	1	1	1	0	0
73	CHi07o0073	Oct-07	1	I	LL	5	4196	17207	creole	2007-10-30	codetro	hh	Ti	6	0	0	0	1		1	1	1	1	1	0	0
74	CHi07o0074	Oct-07	1	I	LL	5	4196	17207	creole	2007-10-30	codetro	hh	Ti	5	0	0	0	1		1	1	1	1	1	0	0
75	CHi07o0075	Oct-07	1	I	LL	5	4196	17207	creole	2007-10-30	codetro	hh	Ti	5	0	0	0	0		0	1	1	1	1	0	0
76	CHi07o0076	Oct-07	1	I	LL	5	4196	17207	creole	2007-10-30	codetro	hh	Ti	5	0	0	0	1		1	1	1	1	1	0	0
77	CHi07o0077	Oct-07	1	I	LL	5	4196	17207	creole	2007-10-30	codetro	hh	Ti	5	0	0	0	0		0	1	1	1	1	0	0
78	CHi07o0078	Oct-07	1	I	LL	5	4196	17207	creole	2007-10-30	codetro	hh	Ti	5	0	0	0	1		1	1	1	1	1	0	0
79	CHi07o0079	Oct-07	1	I	LL	5	4196	17207	creole	2007-10-30	codetro	hh	Ti	5	0	0	0	1		1	1	1	1	1	0	0
80	CHi07o0080	Oct-07	1	I	LL	5	4196	17207	creole	2007-10-30	codetro	hh	Ti	5	0	0	0				0	1	1	1	0	0
81	CHi07o0081	Oct-07	1	I	LL	5	4196	17207	creole	2007-10-30	codetro	hh	Ti	5	0	0	0	0		0	1	1	1	1	0	0
82	CHi07o0082	Oct-07	1	I	LL	5	4196	17207	creole	2007-10-30	codetro	hh	Ti	5	0	0	0				0	1	1	1	0	0
83	CHi07o0083	Oct-07	1	I	LL	5	4196	17207	creole	2007-10-30	codetro	hh	Ti	5	0	0	0	1		1	1	1	1	1	0	0
84	CHi07o0084	Oct-07	1	I	LL	5	4196	17207	creole	2007-10-30	codetro	hh	Ti	5	0	0	0	1		1	1	1	1	1	0	0
85	CHi07o0085	Oct-07	1	I	LL	5	4196	17207	creole	2007-10-30	codetro	hh	Ti	5	0	0	0				0	1	1	1	0	0
86	CHi07o0086	Oct-07	1	I	LL	5	4196	17207	creole	2007-10-30	codetro	hh	Ti	4	0	0	0	1		1	1	1	1	1	0	0
87	CHi07o0087	Oct-07	1	I	LL	5	4196	17207	creole	2007-10-30	codetro	hh	Ti	3	0	0	0	0		0	1	1	1	1	0	0
88	CHi07o0088	Oct-07	1	I	LL	5	4196	17207	creole	2007-10-30	codetro	hh	Ti	3	0	0	0				0	1	1	1	0	0
89	CHi07o0089	Oct-07	1	I	LL	5	4196	17207	creole	2007-10-30	domi	hh	Ti	7	0	0	0	0		0	1	1	1	1	0	0
90	CHi07o0090	Oct-07	1	I	LL	5	4196	17207	creole	2007-10-30	domi	hh	Ti	7	0	0	0	1		1	1	1	1	1	0	0
91	CHi07o0091	Oct-07	1	I	LL	5	4196	17207	creole	2007-10-30	domi	hh	Ti	7	0	0	0	0		0	1	1	1	1	0	0
92	CHi07o0092	Oct-07	1	I	LL	5	4196	17207	creole	2007-10-30	domi	hh	Ti	7	0	0	0	1		1	1	1	1	1	0	0
93	CHi07o0093	Oct-07	1	I	LL	5	4196	17207	creole	2007-10-30	domi	hh	Ti	7	0	0	0	1		1	1	1	1	1	0	0
94	CHi07o0094	Oct-07	1	I	LL	5	4196	17207	creole	2007-10-30	domi	hh	Ti	7	0	0	0	1		1	1	1	1	1	0	0
95	CHi07o0095	Oct-07	1	I	LL	5	4196	17207	creole	2007-10-30	domi	hh	Ti	7	0	0	0	1		1	1	1	1	1	0	0
96	CHi07o0096	Oct-07	1	I	LL	5	4196	17207	creole	2007-10-30	domi	hh	Ti	6	0	0	0	0		0	1	1	1	1	0	0
97	CHi07o0097	Oct-07	1	I	LL	5	4196	17207	creole	2007-10-30	domi	hh	Ti	6	0	0	0				0	1	1	1	0	0
98	CHi07o0098	Oct-07	1	I	LL	5	4196	17207	creole	2007-10-30	domi	hh	Ti	6	0	0	0	1		1	1	1	1	1	0	0
99	CHi07o0099	Oct-07	1	I	LL	5	4196	17207	creole	2007-10-30	domi	hh	Ti	6	0	0	0	0		0	1	1	1	1	0	0
100	CHi07o0100	Oct-07	1	I	LL	5	4196	17207	creole	2007-10-30	domi	hh	Ti	6	0	0	0	1		1	1	1	1	1	0	0
101	CHi07o0101	Oct-07	1	I	LL	5	4196	17207	creole	2007-10-30	domi	hh	Ti	6	0	0	0	1		1	1	1	1	1	0	0
102	CHi07o0102	Oct-07	1	I	LL	5	4196	17207	creole	2007-10-30	domi	hh	Ti	6	0	0	0	0		0	1	1	1	1	0	0
103	CHi07o0103	Oct-07	1	I	LL	5	4196	17207	creole	2007-10-30	domi	hh	Ti	6	0	0	0	1		1	1	1	1	1	0	0
104	CHi07o0104	Oct-07	1	I	LL	5	4196	17207	creole	2007-10-30	domi	hh	Ti	6	0	0	0	1		1	1	1	1	1	0	0
105	CHi07o0105	Oct-07	1	I	LL	5	4196	17207	creole	2007-10-30	domi	hh	Ti	5	0	0	0	1		1	1	1	1	1	0	0
106	CHi07o0106	Oct-07	1	I	LL	5	4196	17207	creole	2007-10-30	domi	hh	Ti	4	0	0	0				0	1	1	1	0	0
107	CHi07o0107	Oct-07	1	I	LL	5	4196	17207	creole	2007-10-30	domi	hh	Ti	3	0	0	0	0		0	1	1	1	1	0	0
108	CHi07o0108	Oct-07	1	I	LL	5	4196	17207	creole	2007-10-30	domi	hh	Ti	3	0	0	0	0		0	1	1	1	1	0	0
109	CHi07o0109	Oct-07	1	I	LL	5	4196	17207	creole	2007-10-30	domi	hh	Ti	3	0	0	0				0	1	1	1	0	0
110	CHi07o0110	Oct-07	1	I	LL	5	4196	17207	creole	2007-10-30	domi	hh	Ti	3	0	0	0				0	1	1	1	0	0
111	CHi07o0111	Oct-07	1	I	LL	5	4196	17207	creole	2007-10-30	domi	hh	Ti	3	0	0	0				0	1	1	1	0	0
112	CHi07o0112	Oct-07	1	I	LL	5	4196	17207	creole	2007-10-30	domi	hh	Ti	3	0	0	0				0	1	1	1	0	0
113	CHi07o0113	Oct-07	1	I	LL	5	4196	17207	creole	2007-10-30	domi	hh	Ti	3	0	0	0				0	1	1	1	0	0
114	CHi07o0114	Oct-07	1	I	LL	5	4196	17207	creole	2007-10-30	domi	hh	Ti	3	0	0	0				0	1	1	1	0	0
115	CHi07o0115	Oct-07	1	I	LL	5	4196	17207	creole	2007-10-30	domi	hh	Ti	3	0	0	0				0	1	1	1	0	0
116	CHi07o0116	Oct-07	1	I	LL	6	5790	17359	creole	2007-10-30	gallinero	posthhext	Ti	6	0	0	0	0		0	1	0
117	CHi07o0117	Oct-07	1	I	LL	4	4019	17126	creole	2007-10-30	codetro	posthhext	Ti	7	0	0	0	1		1	1	1	1	1	0	0
118	CHi07o0118	Oct-07	1	I	LL	4	4019	17126	creole	2007-10-30	codetro	posthhext	Ti	6	0	0	0	1		1	1	1	1	1	0	0
119	CHi07o0119	Oct-07	1	I	LL	4	4019	17126	creole	2007-10-30	codetro	posthhext	Ti	5	0	0	0	1		1	1	1	1	1	0	0
120	CHi07o0120	Oct-07	1	I	LL	4	4019	17126	creole	2007-10-30	codetro	posthhext	Ti	5	0	0	0	0		0	1	1	1	1	0	0
121	CHi07o0121	Oct-07	1	I	LL	4	4019	17126	creole	2007-10-30	codetro	posthhext	Ti	5	0	0	0	1		1	1	1	1	1	0	0
122	CHi07o0122	Oct-07	1	I	LL	4	4019	17126	creole	2007-10-30	codetro	posthhext	Ti	5	0	0	0	1		1	1	1	1	1	0	0
123	CHi07o0123	Oct-07	1	I	LL	4	4019	17126	creole	2007-10-30	codetro	posthhext	Ti	5	0	0	0	1		1	1	1	1	1	0	0
124	CHi07o0124	Oct-07	1	I	LL	4	4019	17126	creole	2007-10-30	codetro	posthhext	Ti	5	0	0	0	1		1	1	1	1	1	0	0
125	CHi07o0125	Oct-07	1	I	LL	4	4019	17126	creole	2007-10-30	codetro	posthhext	Ti	5	0	0	0	1		1	1	1	1	1	0	0
126	CHi07o0126	Oct-07	1	I	LL	4	4019	17126	creole	2007-10-30	codetro	posthhext	Ti	4	0	0	0	1		1	1	1	1	1	0	0
127	CHi07o0127	Oct-07	1	I	LL	4	4019	17126	creole	2007-10-30	codetro	posthhext	Ti	4	0	0	0	0		0	1	1	1	1	0	0
128	CHi07o0128	Oct-07	1	I	LL	4	4019	17126	creole	2007-10-30	codetro	posthhext	Ti	4	0	0	0	0		0	1	1	1	1	0	0
129	CHi07o0129	Oct-07	1	I	LL	4	4019	17126	creole	2007-10-30	codetro	posthhext	Ti	4	0	0	0				0	1	1	1	0	0
130	CHi07o0130	Oct-07	1	I	LL	4	4019	17126	creole	2007-10-30	codetro	posthhext	Ti	3	0	0	0	0		0	1	1	1	1	0	0
134	CHi07o0134	Oct-07	1	I	LUG	7	3229	7173	creole	2007-10-30	gallinero	hh	Ti	6	0	0	0	0		0	1	0
135	CHi07o0135	Oct-07	1	I	LUG	8	2253	7186	creole	2007-10-30	codetro	hh	Ti	7	0	0	0	0		0	1	0		0	0	0
136	CHi07o0136	Oct-07	1	I	LUG	8	2253	7186	creole	2007-10-30	codetro	hh	Ti	7	0	0	0	0		0	1	0		0	0	0
137	CHi07o0137	Oct-07	1	I	LUG	8	2253	7186	creole	2007-10-30	codetro	hh	Ti	7	0	0	0				0	0		0	0	0
138	CHi07o0138	Oct-07	1	I	LUG	8	2253	7186	creole	2007-10-30	codetro	hh	Ti	7	0	0	0	0		0	1	0		0	0	0
139	CHi07o0139	Oct-07	1	I	LUG	8	2253	7186	creole	2007-10-30	codetro	hh	Ti	4	0	0	0	0		0	1	0		0	0	0
140	CHi07o0140	Oct-07	1	I	LUG	8	2253	7186	creole	2007-10-30	codetro	hh	Ti	4	0	0	0	0		0	1	0		0	0	0
141	CHi07o0141	Oct-07	1	I	LUG	8	2253	7186	creole	2007-10-30	codetro	hh	Ti	4	0	0	0	0		0	1	0		0	0	0
142	CHi07o0142	Oct-07	1	I	LUG	9	2240	8746	creole	2007-10-30	domi	hh	Ti	6	0	0	0	0		0	1	1	0	0	0	0
143	CHi07o0143	Oct-07	1	I	LUG	8	2253	7186	creole	2007-10-30	codetro	posthhext	Ti	7	0	0	0	0		0	1	0		0	0	0
144	CHi07o0144	Oct-07	1	I	LUG	8	2253	7186	creole	2007-10-30	codetro	posthhext	Ti	6	0	0	0	0		0	1	0		0	0	0
145	CHi07o0145	Oct-07	1	I	LUG	8	2253	7186	creole	2007-10-30	codetro	posthhext	Ti	6	0	0	0	0		0	1	0		0	0	0
146	CHi07o0146	Oct-07	1	I	LUG	8	2253	7186	creole	2007-10-30	codetro	posthhext	Ti	6	0	0	0	0		0	1	0		0	0	0
147	CHi07o0147	Oct-07	1	I	LUG	8	2253	7186	creole	2007-10-30	codetro	posthhext	Ti	5	0	0	0	0		0	1	0		0	0	0
148	CHi07o0148	Oct-07	1	I	LUG	8	2253	7186	creole	2007-10-30	codetro	posthhext	Ti	5	0	0	0	0		0	1	0		0	0	0
149	CHi07o0149	Oct-07	1	I	LUG	8	2253	7186	creole	2007-10-30	codetro	posthhext	Ti	5	0	0	0	0		0	1	0		0	0	0
150	CHi07o0150	Oct-07	1	I	LUG	8	2253	7186	creole	2007-10-30	codetro	posthhext	Ti	5	0	0	0	0		0	1	0		0	0	0
151	CHi07o0151	Oct-07	1	I	LUG	8	2253	7186	creole	2007-10-30	codetro	posthhext	Ti	4	0	0	0	0		0	1	0		0	0	0
152	CHi07o0152	Oct-07	1	I	LUG	8	2253	7186	creole	2007-10-30	codetro	posthhext	Ti	4	0	0	0	0		0	1	0		0	0	0
153	CHi07o0153	Oct-07	1	I	LUG	8	2253	7186	creole	2007-10-30	codetro	posthhext	Ti	4	0	0	0				0	0		0	0	0
154	CHi07o0154	Oct-07	1	I	LUG	8	2253	7186	creole	2007-10-30	codetro	posthhext	Ti	4	0	0	0				0	0		0	0	0
155	CHi07o0155	Oct-07	1	I	LL	4	4019	17126	creole	2007-10-30	domi	posthhext	Ti	3	0	0	0	0		0	1	1	1	1	0	0
156	CHi07o0156	Oct-07	1	I	LL	4	4019	17126	creole	2007-10-30	domi	posthhext	Ti	3	0	0	0	0		0	1	1	1	1	0	0
157	CHi07o0157	Oct-07	1	I	LL	4	4019	17126	creole	2007-10-30	domi	posthhext	Ti	3	0	0	0	0		0	1	1	1	1	0	0
158	CHi07o0158	Oct-07	1	I	LL	4	4019	17126	creole	2007-10-30	domi	posthhext	Ti	3	0	0	0	0		0	1	1	1	1	0	0
159	CHi07o0159	Oct-07	1	I	LL	4	4019	17126	creole	2007-10-30	domi	posthhext	Ti	3	0	0	0	0		0	1	1	1	1	0	0
160	CHi07o0160	Oct-07	1	I	LL	4	4019	17126	creole	2007-10-30	domi	posthhext	Ti	3	0	0	0	0		0	1	1	1	1	0	0
161	CHi07o0161	Oct-07	1	I	LL	4	4019	17126	creole	2007-10-30	domi	posthhext	Ti	3	0	0	0	0		0	1	1	1	1	0	0
162	CHi07o0162	Oct-07	1	I	LL	4	4019	17126	creole	2007-10-30	domi	posthhext	Ti	3	0	0	0	0		0	1	1	1	1	0	0
163	CHi07o0163	Oct-07	1	I	LL	4	4019	17126	creole	2007-10-30	domi	posthhext	Ti	3	0	0	0	0		0	1	1	1	1	0	0
164	CHi07o0164	Oct-07	1	I	LL	4	4019	17126	creole	2007-10-30	domi	posthhext	Ti	3	0	0	0	0		0	1	1	1	1	0	0
165	CHi07o0165	Oct-07	1	I	LL	4	4019	17126	creole	2007-10-30	domi	posthhext	Ti	3	0	0	0	0		0	1	1	1	1	0	0
166	CHi07o0166	Oct-07	1	I	LL	4	4019	17126	creole	2007-10-30	domi	posthhext	Ti	3	0	0	0	0		0	1	1	1	1	0	0
167	CHi07o0167	Oct-07	1	I	LL	4	4019	17126	creole	2007-10-30	domi	posthhext	Ti	3	0	0	0	0		0	1	1	1	1	0	0
168	CHi07o0168	Oct-07	1	I	LL	4	4019	17126	creole	2007-10-30	domi	posthhext	Ti	3	0	0	0	0		0	1	1	1	1	0	0
169	CHi07o0169	Oct-07	1	I	LL	4	4019	17126	creole	2007-10-30	domi	posthhext	Ti	3	0	0	0	0		0	1	1	1	1	0	0
170	CHi07o0170	Oct-07	1	I	LL	4	4019	17126	creole	2007-10-30	domi	posthhext	Ti	3	0	0	0	0		0	1	1	1	1	0	0
171	CHi07o0171	Oct-07	1	I	LL	4	4019	17126	creole	2007-10-30	domi	posthhext	Ti	3	0	0	0				0	1	1	1	0	0
172	CHi07o0172	Oct-07	1	I	LL	4	4019	17126	creole	2007-10-30	domi	posthhext	Ti	3	0	0	0				0	1	1	1	0	0
173	CHi07o0173	Oct-07	1	I	LL	4	4019	17126	creole	2007-10-30	domi	posthhext	Ti	3	0	0	0				0	1	1	1	0	0
174	CHi07o0174	Oct-07	1	I	LL	4	4019	17126	creole	2007-10-30	domi	posthhext	Ti	3	0	0	0				0	1	1	1	0	0
175	CHi07o0175	Oct-07	1	I	LL	4	4019	17126	creole	2007-10-30	domi	posthhext	Ti	3	0	0	0				0	1	1	1	0	0
176	CHi07o0176	Oct-07	1	I	LL	4	4019	17126	creole	2007-10-30	domi	posthhext	Ti	3	0	0	0				0	1	1	1	0	0
177	CHi07o0177	Oct-07	1	I	LL	4	4019	17126	creole	2007-10-30	domi	posthhext	Ti	3	0	0	0				0	1	1	1	0	0
178	CHi07o0178	Oct-07	1	I	LL	4	4019	17126	creole	2007-10-30	domi	posthhext	Ti	3	0	0	0				0	1	1	1	0	0
179	CHi07o0179	Oct-07	1	I	LL	4	4019	17126	creole	2007-10-30	domi	posthhext	Ti	3	0	0	0				0	1	1	1	0	0
180	CHi07o0180	Oct-07	1	I	LL	4	4019	17126	creole	2007-10-30	domi	posthhext	Ti	3	0	0	0				0	1	1	1	0	0
181	CHi07o0181	Oct-07	1	I	LL	4	4019	17126	creole	2007-10-30	domi	posthhext	Ti	3	0	0	0				0	1	1	1	0	0
182	CHi07o0182	Oct-07	1	I	LL	4	4019	17126	creole	2007-10-30	domi	posthhext	Ti	3	0	0	0				0	1	1	1	0	0
183	CHi07o0183	Oct-07	1	I	LUG	8	2253	7186	creole	2007-10-30	codetro	hh	Ti	6	0	0	0	0		0	1	0		0	0	0
184	CHi07o0184	Oct-07	1	I	LUG	8	2253	7186	creole	2007-10-30	codetro	hh	Ti	6	0	0	0				0	0		0	0	0
185	CHi07o0185	Oct-07	1	I	LUG	8	2253	7186	creole	2007-10-30	codetro	hh	Ti	6	0	0	0	0		0	1	0		0	0	0
186	CHi07o0186	Oct-07	1	I	LUG	8	2253	7186	creole	2007-10-30	codetro	hh	Ti	6	0	0	0	0		0	1	0		0	0	0
187	CHi07o0187	Oct-07	1	I	LUG	8	2253	7186	creole	2007-10-30	codetro	hh	Ti	6	0	0	0	0		0	1	0		0	0	0
188	CHi07o0188	Oct-07	1	I	LUG	8	2253	7186	creole	2007-10-30	codetro	hh	Ti	6	0	0	0	0		0	1	0		0	0	0
189	CHi07o0189	Oct-07	1	I	LUG	8	2253	7186	creole	2007-10-30	codetro	hh	Ti	6	0	0	0	0		0	1	0		0	0	0
190	CHi07o0190	Oct-07	1	I	LUG	8	2253	7186	creole	2007-10-30	codetro	hh	Ti	6	0	0	0	0		0	1	0		0	0	0
191	CHi07o0191	Oct-07	1	I	LUG	8	2253	7186	creole	2007-10-30	codetro	hh	Ti	6	0	0	0				0	0		0	0	0
192	CHi07o0192	Oct-07	1	I	LUG	8	2253	7186	creole	2007-10-30	codetro	hh	Ti	6	0	0	0				0	0		0	0	0
193	CHi07o0193	Oct-07	1	I	LUG	8	2253	7186	creole	2007-10-30	codetro	hh	Ti	5	0	0	0	0		0	1	0		0	0	0
194	CHi07o0194	Oct-07	1	I	LUG	8	2253	7186	creole	2007-10-30	codetro	hh	Ti	5	0	0	0	0		0	1	0		0	0	0
195	CHi07o0195	Oct-07	1	I	LUG	8	2253	7186	creole	2007-10-30	codetro	hh	Ti	5	0	0	0	0		0	1	0		0	0	0
196	CHi07o0196	Oct-07	1	I	LUG	8	2253	7186	creole	2007-10-30	codetro	hh	Ti	5	0	0	0	0		0	1	0		0	0	0
197	CHi07o0197	Oct-07	1	I	LUG	8	2253	7186	creole	2007-10-30	codetro	hh	Ti	5	0	0	0	0		0	1	0		0	0	0
198	CHi07o0198	Oct-07	1	I	LUG	8	2253	7186	creole	2007-10-30	codetro	hh	Ti	5	0	0	0	0		0	1	0		0	0	0
199	CHi07o0199	Oct-07	1	I	LUG	8	2253	7186	creole	2007-10-30	codetro	hh	Ti	5	0	0	0	0		0	1	0		0	0	0
200	CHi07o0200	Oct-07	1	I	LUG	8	2253	7186	creole	2007-10-30	codetro	hh	Ti	5	0	0	0	0		0	1	0		0	0	0
201	CHi07o0201	Oct-07	1	I	LUG	8	2253	7186	creole	2007-10-30	codetro	hh	Ti	5	0	0	0	0		0	1	0		0	0	0
202	CHi07o0202	Oct-07	1	I	LUG	8	2253	7186	creole	2007-10-30	codetro	hh	Ti	5	0	0	0	0		0	1	0		0	0	0
203	CHi07o0203	Oct-07	1	I	LUG	8	2253	7186	creole	2007-10-30	codetro	hh	Ti	5	0	0	0	0		0	1	0		0	0	0
204	CHi07o0204	Oct-07	1	I	LUG	8	2253	7186	creole	2007-10-30	codetro	hh	Ti	5	0	0	0	0		0	1	0		0	0	0
205	CHi07o0205	Oct-07	1	I	LUG	8	2253	7186	creole	2007-10-30	codetro	hh	Ti	5	0	0	0	0		0	1	0		0	0	0
206	CHi07o0206	Oct-07	1	I	LUG	8	2253	7186	creole	2007-10-30	codetro	hh	Ti	5	0	0	0	0		0	1	0		0	0	0
207	CHi07o0207	Oct-07	1	I	LUG	8	2253	7186	creole	2007-10-30	codetro	hh	Ti	5	0	0	0	0		0	1	0		0	0	0
208	CHi07o0208	Oct-07	1	I	LUG	8	2253	7186	creole	2007-10-30	codetro	hh	Ti	5	0	0	0	0		0	1	0		0	0	0
209	CHi07o0209	Oct-07	1	I	LUG	8	2253	7186	creole	2007-10-30	codetro	hh	Ti	5	0	0	0	0		0	1	0		0	0	0
210	CHi07o0210	Oct-07	1	I	LUG	8	2253	7186	creole	2007-10-30	codetro	hh	Ti	5	0	0	0	0		0	1	0		0	0	0
211	CHi07o0211	Oct-07	1	I	LUG	8	2253	7186	creole	2007-10-30	codetro	hh	Ti	5	0	0	0	0		0	1	0		0	0	0
212	CHi07o0212	Oct-07	1	I	LUG	8	2253	7186	creole	2007-10-30	codetro	hh	Ti	5	0	0	0	0		0	1	0		0	0	0
213	CHi07o0213	Oct-07	1	I	LUG	8	2253	7186	creole	2007-10-30	codetro	hh	Ti	5	0	0	0				0	0		0	0	0
214	CHi07o0214	Oct-07	1	I	LUG	8	2253	7186	creole	2007-10-30	codetro	hh	Ti	5	0	0	0	0		0	1	0		0	0	0
215	CHi07o0215	Oct-07	1	I	LUG	8	2253	7186	creole	2007-10-30	codetro	hh	Ti	5	0	0	0				0	0		0	0	0
216	CHi07o0216	Oct-07	1	I	LUG	8	2253	7186	creole	2007-10-30	codetro	hh	Ti	5	0	0	0	0		0	1	0		0	0	0
217	CHi07o0217	Oct-07	1	I	LUG	8	2253	7186	creole	2007-10-30	codetro	hh	Ti	5	0	0	0	0		0	1	0		0	0	0
218	CHi07o0218	Oct-07	1	I	LUG	8	2253	7186	creole	2007-10-30	codetro	hh	Ti	5	0	0	0	0		0	1	0		0	0	0
219	CHi07o0219	Oct-07	1	I	LUG	8	2253	7186	creole	2007-10-30	codetro	hh	Ti	5	0	0	0	0		0	1	0		0	0	0
220	CHi07o0220	Oct-07	1	I	LUG	8	2253	7186	creole	2007-10-30	codetro	hh	Ti	5	0	0	0	0		0	1	0		0	0	0
221	CHi07o0221	Oct-07	1	I	LUG	8	2253	7186	creole	2007-10-30	codetro	hh	Ti	5	0	0	0	0		0	1	0		0	0	0
222	CHi07o0222	Oct-07	1	I	LUG	8	2253	7186	creole	2007-10-30	codetro	hh	Ti	5	0	0	0				0	0		0	0	0
223	CHi07o0223	Oct-07	1	I	LUG	8	2253	7186	creole	2007-10-30	codetro	hh	Ti	5	0	0	0	0		0	1	0		0	0	0
224	CHi07o0224	Oct-07	1	I	LUG	8	2253	7186	creole	2007-10-30	codetro	hh	Ti	5	0	0	0	0		0	1	0		0	0	0
225	CHi07o0225	Oct-07	1	I	LUG	8	2253	7186	creole	2007-10-30	codetro	hh	Ti	5	0	0	0	0		0	1	0		0	0	0
226	CHi07o0226	Oct-07	1	I	LUG	8	2253	7186	creole	2007-10-30	codetro	hh	Ti	5	0	0	0				0	0		0	0	0
227	CHi07o0227	Oct-07	1	I	LUG	9	2240	8746	creole	2007-10-30	gallinero	hh	Ti	7	0	0	0				0	1	0	0	0	0
228	CHi07o0228	Oct-07	1	I	LUG	9	2240	8746	creole	2007-10-30	gallinero	hh	Ti	7	0	0	0				0	1	0	0	0	0
229	CHi07o0229	Oct-07	1	I	LUG	9	2240	8746	creole	2007-10-30	gallinero	hh	Ti	7	0	0	0	0		0	1	1	0	0	0	0
230	CHi07o0230	Oct-07	1	I	LUG	9	2240	8746	creole	2007-10-30	gallinero	hh	Ti	7	0	0	0	0		0	1	1	0	0	0	0
231	CHi07o0231	Oct-07	1	I	LUG	9	2240	8746	creole	2007-10-30	gallinero	hh	Ti	7	0	0	0	0		0	1	1	0	0	0	0
232	CHi07o0232	Oct-07	1	I	LUG	9	2240	8746	creole	2007-10-30	gallinero	hh	Ti	4	0	0	0				0	1	0	0	0	0
233	CHi07o0233	Oct-07	1	I	LUG	9	2240	8746	creole	2007-10-30	gallinero	hh	Ti	4	0	0	0	0		0	1	1	0	0	0	0
239	CHi07o0239	Oct-07	1	I	LUG	10	2051	8825	creole	2007-10-30	domi	hh	Ti	7	0	0	0		1	1	1	1	1	1	1	0
240	CHi07o0240	Oct-07	1	I	LUG	10	2051	8825	creole	2007-10-30	domi	hh	Ti	6	0	0	0	1		1	1	1	1	1	1	0
241	CHi07o0241	Oct-07	1	I	LL	4	4019	17126	creole	2007-10-30	domi	posthhext	Ti	7	0	0	0	0		0	1	1	1	1	0	0
242	CHi07o0242	Oct-07	1	I	LL	4	4019	17126	creole	2007-10-30	domi	posthhext	Ti	7	0	0	0	0		0	1	1	1	1	0	0
243	CHi07o0243	Oct-07	1	I	LL	4	4019	17126	creole	2007-10-30	domi	posthhext	Ti	7	0	0	0	0		0	1	1	1	1	0	0
244	CHi07o0244	Oct-07	1	I	LL	4	4019	17126	creole	2007-10-30	domi	posthhext	Ti	7	0	0	0	0		0	1	1	1	1	0	0
245	CHi07o0245	Oct-07	1	I	LL	4	4019	17126	creole	2007-10-30	domi	posthhext	Ti	7	0	0	0	0		0	1	1	1	1	0	0
246	CHi07o0246	Oct-07	1	I	LL	4	4019	17126	creole	2007-10-30	domi	posthhext	Ti	7	0	0	0	0		0	1	1	1	1	0	0
247	CHi07o0247	Oct-07	1	I	LL	4	4019	17126	creole	2007-10-30	domi	posthhext	Ti	7	0	0	0	0		0	1	1	1	1	0	0
248	CHi07o0248	Oct-07	1	I	LL	4	4019	17126	creole	2007-10-30	domi	posthhext	Ti	7	0	0	0	0		0	1	1	1	1	0	0
249	CHi07o0249	Oct-07	1	I	LL	4	4019	17126	creole	2007-10-30	domi	posthhext	Ti	7	0	0	0	0		0	1	1	1	1	0	0
250	CHi07o0250	Oct-07	1	I	LL	4	4019	17126	creole	2007-10-30	domi	posthhext	Ti	7	0	0	0	0		0	1	1	1	1	0	0
251	CHi07o0251	Oct-07	1	I	LL	4	4019	17126	creole	2007-10-30	domi	posthhext	Ti	7	0	0	0	0		0	1	1	1	1	0	0
252	CHi07o0252	Oct-07	1	I	LL	4	4019	17126	creole	2007-10-30	domi	posthhext	Ti	7	0	0	0	0		0	1	1	1	1	0	0
253	CHi07o0253	Oct-07	1	I	LL	4	4019	17126	creole	2007-10-30	domi	posthhext	Ti	7	0	0	0	0		0	1	1	1	1	0	0
254	CHi07o0254	Oct-07	1	I	LL	4	4019	17126	creole	2007-10-30	domi	posthhext	Ti	7	0	0	0	0		0	1	1	1	1	0	0
255	CHi07o0255	Oct-07	1	I	LL	4	4019	17126	creole	2007-10-30	domi	posthhext	Ti	7	0	0	0	0		0	1	1	1	1	0	0
256	CHi07o0256	Oct-07	1	I	LL	4	4019	17126	creole	2007-10-30	domi	posthhext	Ti	7	0	0	0	0		0	1	1	1	1	0	0
257	CHi07o0257	Oct-07	1	I	LL	4	4019	17126	creole	2007-10-30	domi	posthhext	Ti	7	0	0	0	0		0	1	1	1	1	0	0
258	CHi07o0258	Oct-07	1	I	LL	4	4019	17126	creole	2007-10-30	domi	posthhext	Ti	7	0	0	0	0		0	1	1	1	1	0	0
259	CHi07o0259	Oct-07	1	I	LL	4	4019	17126	creole	2007-10-30	domi	posthhext	Ti	7	0	0	0	0		0	1	1	1	1	0	0
260	CHi07o0260	Oct-07	1	I	LL	4	4019	17126	creole	2007-10-30	domi	posthhext	Ti	7	0	0	0	0		0	1	1	1	1	0	0
261	CHi07o0261	Oct-07	1	I	LL	4	4019	17126	creole	2007-10-30	domi	posthhext	Ti	7	0	0	0	0		0	1	1	1	1	0	0
262	CHi07o0262	Oct-07	1	I	LL	4	4019	17126	creole	2007-10-30	domi	posthhext	Ti	7	0	0	0	0		0	1	1	1	1	0	0
263	CHi07o0263	Oct-07	1	I	LL	4	4019	17126	creole	2007-10-30	domi	posthhext	Ti	7	0	0	0				0	1	1	1	0	0
264	CHi07o0264	Oct-07	1	I	LL	4	4019	17126	creole	2007-10-30	domi	posthhext	Ti	7	0	0	0	0		0	1	1	1	1	0	0
265	CHi07o0265	Oct-07	1	I	LL	4	4019	17126	creole	2007-10-30	domi	posthhext	Ti	7	0	0	0	0		0	1	1	1	1	0	0
266	CHi07o0266	Oct-07	1	I	LL	4	4019	17126	creole	2007-10-30	domi	posthhext	Ti	6	0	0	0	0		0	1	1	1	1	0	0
267	CHi07o0267	Oct-07	1	I	LL	4	4019	17126	creole	2007-10-30	domi	posthhext	Ti	6	0	0	0	0		0	1	1	1	1	0	0
268	CHi07o0268	Oct-07	1	I	LL	4	4019	17126	creole	2007-10-30	domi	posthhext	Ti	6	0	0	0	0		0	1	1	1	1	0	0
269	CHi07o0269	Oct-07	1	I	LL	4	4019	17126	creole	2007-10-30	domi	posthhext	Ti	6	0	0	0	0		0	1	1	1	1	0	0
270	CHi07o0270	Oct-07	1	I	LL	4	4019	17126	creole	2007-10-30	domi	posthhext	Ti	6	0	0	0	0		0	1	1	1	1	0	0
271	CHi07o0271	Oct-07	1	I	LL	4	4019	17126	creole	2007-10-30	domi	posthhext	Ti	6	0	0	0	0		0	1	1	1	1	0	0
272	CHi07o0272	Oct-07	1	I	LL	4	4019	17126	creole	2007-10-30	domi	posthhext	Ti	6	0	0	0	0		0	1	1	1	1	0	0
273	CHi07o0273	Oct-07	1	I	LL	4	4019	17126	creole	2007-10-30	domi	posthhext	Ti	6	0	0	0	0		0	1	1	1	1	0	0
274	CHi07o0274	Oct-07	1	I	LL	4	4019	17126	creole	2007-10-30	domi	posthhext	Ti	6	0	0	0	0		0	1	1	1	1	0	0
275	CHi07o0275	Oct-07	1	I	LL	4	4019	17126	creole	2007-10-30	domi	posthhext	Ti	6	0	0	0	0		0	1	1	1	1	0	0
276	CHi07o0276	Oct-07	1	I	LL	4	4019	17126	creole	2007-10-30	domi	posthhext	Ti	6	0	0	0	0		0	1	1	1	1	0	0
277	CHi07o0277	Oct-07	1	I	LL	4	4019	17126	creole	2007-10-30	domi	posthhext	Ti	6	0	0	0				0	1	1	1	0	0
278	CHi07o0278	Oct-07	1	I	LL	4	4019	17126	creole	2007-10-30	domi	posthhext	Ti	6	0	0	0	0		0	1	1	1	1	0	0
279	CHi07o0279	Oct-07	1	I	LL	4	4019	17126	creole	2007-10-30	domi	posthhext	Ti	6	0	0	0	0		0	1	1	1	1	0	0
280	CHi07o0280	Oct-07	1	I	LL	4	4019	17126	creole	2007-10-30	domi	posthhext	Ti	6	0	0	0	0		0	1	1	1	1	0	0
281	CHi07o0281	Oct-07	1	I	LL	4	4019	17126	creole	2007-10-30	domi	posthhext	Ti	5	0	0	0	0		0	1	1	1	1	0	0
282	CHi07o0282	Oct-07	1	I	LL	4	4019	17126	creole	2007-10-30	domi	posthhext	Ti	5	0	0	0	0		0	1	1	1	1	0	0
283	CHi07o0283	Oct-07	1	I	LL	4	4019	17126	creole	2007-10-30	domi	posthhext	Ti	5	0	0	0	0		0	1	1	1	1	0	0
284	CHi07o0284	Oct-07	1	I	LL	4	4019	17126	creole	2007-10-30	domi	posthhext	Ti	5	0	0	0				0	1	1	1	0	0
285	CHi07o0285	Oct-07	1	I	LL	4	4019	17126	creole	2007-10-30	domi	posthhext	Ti	5	0	0	0	0		0	1	1	1	1	0	0
286	CHi07o0286	Oct-07	1	I	LL	4	4019	17126	creole	2007-10-30	domi	posthhext	Ti	5	0	0	0	0		0	1	1	1	1	0	0
287	CHi07o0287	Oct-07	1	I	LL	4	4019	17126	creole	2007-10-30	domi	posthhext	Ti	5	0	0	0	0		0	1	1	1	1	0	0
288	CHi07o0288	Oct-07	1	I	LL	4	4019	17126	creole	2007-10-30	domi	posthhext	Ti	5	0	0	0	1		1	1	1	1	1	0	0
289	CHi07o0289	Oct-07	1	I	LL	4	4019	17126	creole	2007-10-30	domi	posthhext	Ti	5	0	0	0	0		0	1	1	1	1	0	0
290	CHi07o0290	Oct-07	1	I	LL	4	4019	17126	creole	2007-10-30	domi	posthhext	Ti	5	0	0	0	1		1	1	1	1	1	0	0
291	CHi07o0291	Oct-07	1	I	LL	4	4019	17126	creole	2007-10-30	domi	posthhext	Ti	5	0	0	0	0		0	1	1	1	1	0	0
292	CHi07o0292	Oct-07	1	I	LL	4	4019	17126	creole	2007-10-30	domi	posthhext	Ti	5	0	0	0				0	1	1	1	0	0
293	CHi07o0293	Oct-07	1	I	LL	4	4019	17126	creole	2007-10-30	domi	posthhext	Ti	5	0	0	0	0		0	1	1	1	1	0	0
294	CHi07o0294	Oct-07	1	I	LL	4	4019	17126	creole	2007-10-30	domi	posthhext	Ti	5	0	0	0	0		0	1	1	1	1	0	0
295	CHi07o0295	Oct-07	1	I	LL	4	4019	17126	creole	2007-10-30	domi	posthhext	Ti	5	0	0	0	0		0	1	1	1	1	0	0
296	CHi07o0296	Oct-07	1	I	LL	4	4019	17126	creole	2007-10-30	domi	posthhext	Ti	5	0	0	0	0		0	1	1	1	1	0	0
297	CHi07o0297	Oct-07	1	I	LL	4	4019	17126	creole	2007-10-30	domi	posthhext	Ti	5	0	0	0	0		0	1	1	1	1	0	0
298	CHi07o0298	Oct-07	1	I	LL	4	4019	17126	creole	2007-10-30	domi	posthhext	Ti	5	0	0	0	0		0	1	1	1	1	0	0
299	CHi07o0299	Oct-07	1	I	LL	4	4019	17126	creole	2007-10-30	domi	posthhext	Ti	5	0	0	0	0		0	1	1	1	1	0	0
300	CHi07o0300	Oct-07	1	I	LL	4	4019	17126	creole	2007-10-30	domi	posthhext	Ti	5	0	0	0	0		0	1	1	1	1	0	0
301	CHi07o0301	Oct-07	1	I	LL	4	4019	17126	creole	2007-10-30	domi	posthhext	Ti	5	0	0	0	0		0	1	1	1	1	0	0
302	CHi07o0302	Oct-07	1	I	LL	4	4019	17126	creole	2007-10-30	domi	posthhext	Ti	5	0	0	0	0		0	1	1	1	1	0	0
303	CHi07o0303	Oct-07	1	I	LL	4	4019	17126	creole	2007-10-30	domi	posthhext	Ti	5	0	0	0	0		0	1	1	1	1	0	0
304	CHi07o0304	Oct-07	1	I	LL	4	4019	17126	creole	2007-10-30	domi	posthhext	Ti	5	0	0	0	0		0	1	1	1	1	0	0
305	CHi07o0305	Oct-07	1	I	LL	4	4019	17126	creole	2007-10-30	domi	posthhext	Ti	5	0	0	0	0		0	1	1	1	1	0	0
306	CHi07o0306	Oct-07	1	I	LL	4	4019	17126	creole	2007-10-30	domi	posthhext	Ti	5	0	0	0	0		0	1	1	1	1	0	0
307	CHi07o0307	Oct-07	1	I	LL	4	4019	17126	creole	2007-10-30	domi	posthhext	Ti	5	0	0	0				0	1	1	1	0	0
308	CHi07o0308	Oct-07	1	I	LL	4	4019	17126	creole	2007-10-30	domi	posthhext	Ti	5	0	0	0	0		0	1	1	1	1	0	0
309	CHi07o0309	Oct-07	1	I	LL	4	4019	17126	creole	2007-10-30	domi	posthhext	Ti	5	0	0	0	0		0	1	1	1	1	0	0
310	CHi07o0310	Oct-07	1	I	LL	4	4019	17126	creole	2007-10-30	domi	posthhext	Ti	5	0	0	0				0	1	1	1	0	0
311	CHi07o0311	Oct-07	1	I	LL	4	4019	17126	creole	2007-10-30	domi	posthhext	Ti	5	0	0	0	0		0	1	1	1	1	0	0
312	CHi07o0312	Oct-07	1	I	LL	4	4019	17126	creole	2007-10-30	domi	posthhext	Ti	5	0	0	0	0		0	1	1	1	1	0	0
313	CHi07o0313	Oct-07	1	I	LL	4	4019	17126	creole	2007-10-30	domi	posthhext	Ti	5	0	0	0	0		0	1	1	1	1	0	0
314	CHi07o0314	Oct-07	1	I	LL	4	4019	17126	creole	2007-10-30	domi	posthhext	Ti	5	0	0	0	0		0	1	1	1	1	0	0
315	CHi07o0315	Oct-07	1	I	LL	4	4019	17126	creole	2007-10-30	domi	posthhext	Ti	5	0	0	0	0		0	1	1	1	1	0	0
316	CHi07o0316	Oct-07	1	I	LL	4	4019	17126	creole	2007-10-30	domi	posthhext	Ti	5	0	0	0	0		0	1	1	1	1	0	0
317	CHi07o0317	Oct-07	1	I	LL	4	4019	17126	creole	2007-10-30	domi	posthhext	Ti	5	0	0	0	0		0	1	1	1	1	0	0
318	CHi07o0318	Oct-07	1	I	LL	4	4019	17126	creole	2007-10-30	domi	posthhext	Ti	5	0	0	0	0		0	1	1	1	1	0	0
319	CHi07o0319	Oct-07	1	I	LL	4	4019	17126	creole	2007-10-30	domi	posthhext	Ti	5	0	0	0	0		0	1	1	1	1	0	0
320	CHi07o0320	Oct-07	1	I	LL	4	4019	17126	creole	2007-10-30	domi	posthhext	Ti	5	0	0	0	0		0	1	1	1	1	0	0
321	CHi07o0321	Oct-07	1	I	LL	4	4019	17126	creole	2007-10-30	domi	posthhext	Ti	5	0	0	0	0		0	1	1	1	1	0	0
322	CHi07o0322	Oct-07	1	I	LL	4	4019	17126	creole	2007-10-30	domi	posthhext	Ti	5	0	0	0	0		0	1	1	1	1	0	0
323	CHi07o0323	Oct-07	1	I	LL	4	4019	17126	creole	2007-10-30	domi	posthhext	Ti	5	0	0	0	0		0	1	1	1	1	0	0
324	CHi07o0324	Oct-07	1	I	LL	4	4019	17126	creole	2007-10-30	domi	posthhext	Ti	5	0	0	0	0		0	1	1	1	1	0	0
325	CHi07o0325	Oct-07	1	I	LL	4	4019	17126	creole	2007-10-30	domi	posthhext	Ti	5	0	0	0	0		0	1	1	1	1	0	0
326	CHi07o0326	Oct-07	1	I	LL	4	4019	17126	creole	2007-10-30	domi	posthhext	Ti	5	0	0	0	0		0	1	1	1	1	0	0
327	CHi07o0327	Oct-07	1	I	LL	4	4019	17126	creole	2007-10-30	domi	posthhext	Ti	5	0	0	0	0		0	1	1	1	1	0	0
328	CHi07o0328	Oct-07	1	I	LL	4	4019	17126	creole	2007-10-30	domi	posthhext	Ti	5	0	0	0	0		0	1	1	1	1	0	0
329	CHi07o0329	Oct-07	1	I	LL	4	4019	17126	creole	2007-10-30	domi	posthhext	Ti	5	0	0	0	0		0	1	1	1	1	0	0
330	CHi07o0330	Oct-07	1	I	LL	4	4019	17126	creole	2007-10-30	domi	posthhext	Ti	5	0	0	0	0		0	1	1	1	1	0	0
331	CHi07o0331	Oct-07	1	I	LL	4	4019	17126	creole	2007-10-30	domi	posthhext	Ti	5	0	0	0	0		0	1	1	1	1	0	0
332	CHi07o0332	Oct-07	1	I	LL	4	4019	17126	creole	2007-10-30	domi	posthhext	Ti	5	0	0	0	0		0	1	1	1	1	0	0
333	CHi07o0333	Oct-07	1	I	LL	4	4019	17126	creole	2007-10-30	domi	posthhext	Ti	5	0	0	0	0		0	1	1	1	1	0	0
334	CHi07o0334	Oct-07	1	I	LL	4	4019	17126	creole	2007-10-30	domi	posthhext	Ti	5	0	0	0	0		0	1	1	1	1	0	0
335	CHi07o0335	Oct-07	1	I	LL	4	4019	17126	creole	2007-10-30	domi	posthhext	Ti	5	0	0	0	0		0	1	1	1	1	0	0
336	CHi07o0336	Oct-07	1	I	LL	4	4019	17126	creole	2007-10-30	domi	posthhext	Ti	5	0	0	0	0		0	1	1	1	1	0	0
337	CHi07o0337	Oct-07	1	I	LL	4	4019	17126	creole	2007-10-30	domi	posthhext	Ti	5	0	0	0	0		0	1	1	1	1	0	0
338	CHi07o0338	Oct-07	1	I	LL	4	4019	17126	creole	2007-10-30	domi	posthhext	Ti	5	0	0	0				0	1	1	1	0	0
339	CHi07o0339	Oct-07	1	I	LL	4	4019	17126	creole	2007-10-30	domi	posthhext	Ti	5	0	0	0				0	1	1	1	0	0
340	CHi07o0340	Oct-07	1	I	LL	4	4019	17126	creole	2007-10-30	domi	posthhext	Ti	5	0	0	0				0	1	1	1	0	0
341	CHi07o0341	Oct-07	1	I	LL	4	4019	17126	creole	2007-10-30	domi	posthhext	Ti	4	0	0	0	0		0	1	1	1	1	0	0
342	CHi07o0342	Oct-07	1	I	LL	4	4019	17126	creole	2007-10-30	domi	posthhext	Ti	4	0	0	0	0		0	1	1	1	1	0	0
343	CHi07o0343	Oct-07	1	I	LL	4	4019	17126	creole	2007-10-30	domi	posthhext	Ti	4	0	0	0				0	1	1	1	0	0
344	CHi07o0344	Oct-07	1	I	LL	4	4019	17126	creole	2007-10-30	domi	posthhext	Ti	4	0	0	0	0		0	1	1	1	1	0	0
345	CHi07o0345	Oct-07	1	I	LL	4	4019	17126	creole	2007-10-30	domi	posthhext	Ti	4	0	0	0	0		0	1	1	1	1	0	0
346	CHi07o0346	Oct-07	1	I	LL	4	4019	17126	creole	2007-10-30	domi	posthhext	Ti	4	0	0	0				0	1	1	1	0	0
347	CHi07o0347	Oct-07	1	I	LL	4	4019	17126	creole	2007-10-30	domi	posthhext	Ti	4	0	0	0	0		0	1	1	1	1	0	0
348	CHi07o0348	Oct-07	1	I	LL	4	4019	17126	creole	2007-10-30	domi	posthhext	Ti	4	0	0	0	0		0	1	1	1	1	0	0
349	CHi07o0349	Oct-07	1	I	LL	4	4019	17126	creole	2007-10-30	domi	posthhext	Ti	4	0	0	0	0		0	1	1	1	1	0	0
350	CHi07o0350	Oct-07	1	I	LL	4	4019	17126	creole	2007-10-30	domi	posthhext	Ti	4	0	0	0	0		0	1	1	1	1	0	0
351	CHi07o0351	Oct-07	1	I	LL	4	4019	17126	creole	2007-10-30	domi	posthhext	Ti	4	0	0	0	0		0	1	1	1	1	0	0
352	CHi07o0352	Oct-07	1	I	LL	4	4019	17126	creole	2007-10-30	domi	posthhext	Ti	4	0	0	0	0		0	1	1	1	1	0	0
353	CHi07o0353	Oct-07	1	I	LL	4	4019	17126	creole	2007-10-30	domi	posthhext	Ti	4	0	0	0	0		0	1	1	1	1	0	0
354	CHi07o0354	Oct-07	1	I	LL	4	4019	17126	creole	2007-10-30	domi	posthhext	Ti	4	0	0	0	0		0	1	1	1	1	0	0
355	CHi07o0355	Oct-07	1	I	LL	4	4019	17126	creole	2007-10-30	domi	posthhext	Ti	4	0	0	0	0		0	1	1	1	1	0	0
356	CHi07o0356	Oct-07	1	I	LL	4	4019	17126	creole	2007-10-30	domi	posthhext	Ti	4	0	0	0	0		0	1	1	1	1	0	0
357	CHi07o0357	Oct-07	1	I	LL	4	4019	17126	creole	2007-10-30	domi	posthhext	Ti	4	0	0	0	0		0	1	1	1	1	0	0
358	CHi07o0358	Oct-07	1	I	LL	4	4019	17126	creole	2007-10-30	domi	posthhext	Ti	4	0	0	0				0	1	1	1	0	0
359	CHi07o0359	Oct-07	1	I	LL	4	4019	17126	creole	2007-10-30	domi	posthhext	Ti	4	0	0	0	0		0	1	1	1	1	0	0
360	CHi07o0360	Oct-07	1	I	LL	4	4019	17126	creole	2007-10-30	domi	posthhext	Ti	4	0	0	0	0		0	1	1	1	1	0	0
361	CHi07o0361	Oct-07	1	I	LL	4	4019	17126	creole	2007-10-30	domi	posthhext	Ti	4	0	0	0	0		0	1	1	1	1	0	0
362	CHi07o0362	Oct-07	1	I	LL	4	4019	17126	creole	2007-10-30	domi	posthhext	Ti	4	0	0	0				0	1	1	1	0	0
363	CHi07o0363	Oct-07	1	I	LL	4	4019	17126	creole	2007-10-30	domi	posthhext	Ti	4	0	0	0				0	1	1	1	0	0
364	CHi07o0364	Oct-07	1	I	LL	4	4019	17126	creole	2007-10-30	domi	posthhext	Ti	4	0	0	0				0	1	1	1	0	0
365	CHi07o0365	Oct-07	1	I	LL	4	4019	17126	creole	2007-10-30	domi	posthhext	Ti	4	0	0	0				0	1	1	1	0	0
366	CHi07o0366	Oct-07	1	I	LL	4	4019	17126	creole	2007-10-30	domi	posthhext	Ti	4	0	0	0				0	1	1	1	0	0
367	CHi07o0367	Oct-07	1	I	LL	4	4019	17126	creole	2007-10-30	domi	posthhext	Ti	4	0	0	0				0	1	1	1	0	0
368	CHi07o0368	Oct-07	1	I	LL	4	4019	17126	creole	2007-10-30	domi	posthhext	Ti	4	0	0	0				0	1	1	1	0	0
369	CHi07o0369	Oct-07	1	I	FB	11	10135	15125	creole	2007-10-31	codetro	hh	Ti	7	0	0	0	1		1	1	1	0	1	0	0
370	CHi07o0370	Oct-07	1	I	FB	11	10135	15125	creole	2007-10-31	codetro	hh	Ti	7	0	0	0	1		1	1	1	0	1	0	0
371	CHi07o0371	Oct-07	1	I	FB	11	10135	15125	creole	2007-10-31	codetro	hh	Ti	6	0	0	0	1		1	1	1	0	1	0	0
372	CHi07o0372	Oct-07	1	I	FB	11	10135	15125	creole	2007-10-31	codetro	hh	Ti	5	0	0	0	1		1	1	1	0	1	0	0
373	CHi07o0373	Oct-07	1	I	FB	11	10135	15125	creole	2007-10-31	codetro	hh	Ti	5	0	0	0	0		0	1	1	0	1	0	0
374	CHi07o0374	Oct-07	1	I	FB	11	10135	15125	creole	2007-10-31	codetro	hh	Ti	5	0	0	0	0		0	1	1	0	1	0	0
375	CHi07o0375	Oct-07	1	I	FB	11	10135	15125	creole	2007-10-31	codetro	hh	Ti	5	0	0	0	1		1	1	1	0	1	0	0
376	CHi07o0376	Oct-07	1	I	FB	11	10135	15125	creole	2007-10-31	codetro	hh	Ti	5	0	0	0	1		1	1	1	0	1	0	0
377	CHi07o0377	Oct-07	1	I	FB	11	10135	15125	creole	2007-10-31	codetro	hh	Ti	5	0	0	0	1		1	1	1	0	1	0	0
378	CHi07o0378	Oct-07	1	I	FB	11	10135	15125	creole	2007-10-31	codetro	hh	Ti	5	0	0	0	0		0	1	1	0	1	0	0
379	CHi07o0379	Oct-07	1	I	FB	11	10135	15125	creole	2007-10-31	codetro	hh	Ti	5	0	0	0	0		0	1	1	0	1	0	0
380	CHi07o0380	Oct-07	1	I	FB	11	10135	15125	creole	2007-10-31	codetro	hh	Ti	5	0	0	0	0		0	1	1	0	1	0	0
381	CHi07o0381	Oct-07	1	I	FB	11	10135	15125	creole	2007-10-31	codetro	hh	Ti	5	0	0	0	0		0	1	1	0	1	0	0
382	CHi07o0382	Oct-07	1	I	FB	11	10135	15125	creole	2007-10-31	codetro	hh	Ti	5	0	0	0	1		1	1	1	0	1	0	0
383	CHi07o0383	Oct-07	1	I	FB	11	10135	15125	creole	2007-10-31	codetro	hh	Ti	5	0	0	0	1		1	1	1	0	1	0	0
384	CHi07o0384	Oct-07	1	I	FB	11	10135	15125	creole	2007-10-31	codetro	hh	Ti	5	0	0	0	1		1	1	1	0	1	0	0
385	CHi07o0385	Oct-07	1	I	FB	11	10135	15125	creole	2007-10-31	codetro	hh	Ti	5	0	0	0	1		1	1	1	0	1	0	0
386	CHi07o0386	Oct-07	1	I	FB	11	10135	15125	creole	2007-10-31	codetro	hh	Ti	5	0	0	0	1		1	1	1	0	1	0	0
387	CHi07o0387	Oct-07	1	I	FB	11	10135	15125	creole	2007-10-31	codetro	hh	Ti	5	0	0	0	0		0	1	1	0	1	0	0
388	CHi07o0388	Oct-07	1	I	FB	11	10135	15125	creole	2007-10-31	codetro	hh	Ti	5	0	0	0				0	1	0	1	0	0
389	CHi07o0389	Oct-07	1	I	FB	11	10135	15125	creole	2007-10-31	codetro	hh	Ti	5	0	0	0	1		1	1	1	0	1	0	0
390	CHi07o0390	Oct-07	1	I	FB	11	10135	15125	creole	2007-10-31	codetro	hh	Ti	5	0	0	0	0		0	1	1	0	1	0	0
391	CHi07o0391	Oct-07	1	I	FB	11	10135	15125	creole	2007-10-31	codetro	hh	Ti	5	0	0	0	1		1	1	1	0	1	0	0
392	CHi07o0392	Oct-07	1	I	FB	11	10135	15125	creole	2007-10-31	codetro	hh	Ti	5	0	0	0	1		1	1	1	0	1	0	0
393	CHi07o0393	Oct-07	1	I	FB	11	10135	15125	creole	2007-10-31	codetro	hh	Ti	5	0	0	0				0	1	0	1	0	0
394	CHi07o0394	Oct-07	1	I	FB	11	10135	15125	creole	2007-10-31	codetro	hh	Ti	5	0	0	0	1		1	1	1	0	1	0	0
395	CHi07o0395	Oct-07	1	I	FB	11	10135	15125	creole	2007-10-31	codetro	hh	Ti	5	0	0	0				0	1	0	1	0	0
396	CHi07o0396	Oct-07	1	I	FB	11	10135	15125	creole	2007-10-31	codetro	hh	Ti	5	0	0	0	0		0	1	1	0	1	0	0
397	CHi07o0397	Oct-07	1	I	FB	11	10135	15125	creole	2007-10-31	codetro	hh	Ti	5	0	0	0	1		1	1	1	0	1	0	0
398	CHi07o0398	Oct-07	1	I	FB	11	10135	15125	creole	2007-10-31	codetro	hh	Ti	5	0	0	0	1		1	1	1	0	1	0	0
399	CHi07o0399	Oct-07	1	I	FB	11	10135	15125	creole	2007-10-31	codetro	hh	Ti	5	0	0	0	0		0	1	1	0	1	0	0
400	CHi07o0400	Oct-07	1	I	FB	11	10135	15125	creole	2007-10-31	codetro	hh	Ti	5	0	0	0	1		1	1	1	0	1	0	0
401	CHi07o0401	Oct-07	1	I	FB	11	10135	15125	creole	2007-10-31	codetro	hh	Ti	5	0	0	0	1		1	1	1	0	1	0	0
402	CHi07o0402	Oct-07	1	I	FB	11	10135	15125	creole	2007-10-31	codetro	hh	Ti	5	0	0	0	0		0	1	1	0	1	0	0
403	CHi07o0403	Oct-07	1	I	FB	11	10135	15125	creole	2007-10-31	codetro	hh	Ti	5	0	0	0	0		0	1	1	0	1	0	0
404	CHi07o0404	Oct-07	1	I	FB	11	10135	15125	creole	2007-10-31	codetro	hh	Ti	5	0	0	0	1		1	1	1	0	1	0	0
405	CHi07o0405	Oct-07	1	I	FB	11	10135	15125	creole	2007-10-31	codetro	hh	Ti	5	0	0	0	0		0	1	1	0	1	0	0
406	CHi07o0406	Oct-07	1	I	FB	11	10135	15125	creole	2007-10-31	codetro	hh	Ti	5	0	0	0	1		1	1	1	0	1	0	0
407	CHi07o0407	Oct-07	1	I	FB	11	10135	15125	creole	2007-10-31	codetro	hh	Ti	4	0	0	0	0		0	1	1	0	1	0	0
408	CHi07o0408	Oct-07	1	I	FB	11	10135	15125	creole	2007-10-31	codetro	hh	Ti	4	0	0	0	0		0	1	1	0	1	0	0
409	CHi07o0409	Oct-07	1	I	FB	11	10135	15125	creole	2007-10-31	codetro	hh	Ti	4	0	0	0	1		1	1	1	0	1	0	0
410	CHi07o0410	Oct-07	1	I	FB	11	10135	15125	creole	2007-10-31	codetro	hh	Ti	4	0	0	0	0		0	1	1	0	1	0	0
411	CHi07o0411	Oct-07	1	I	FB	11	10135	15125	creole	2007-10-31	codetro	hh	Ti	4	0	0	0	0		0	1	1	0	1	0	0
412	CHi07o0412	Oct-07	1	I	FB	11	10135	15125	creole	2007-10-31	codetro	hh	Ti	4	0	0	0	1		1	1	1	0	1	0	0
413	CHi07o0413	Oct-07	1	I	FB	11	10135	15125	creole	2007-10-31	codetro	hh	Ti	4	0	0	0	1		1	1	1	0	1	0	0
414	CHi07o0414	Oct-07	1	I	FB	11	10135	15125	creole	2007-10-31	codetro	hh	Ti	4	0	0	0	0		0	1	1	0	1	0	0
415	CHi07o0415	Oct-07	1	I	FB	11	10135	15125	creole	2007-10-31	codetro	hh	Ti	4	0	0	0	0		0	1	1	0	1	0	0
416	CHi07o0416	Oct-07	1	I	FB	11	10135	15125	creole	2007-10-31	codetro	hh	Ti	4	0	0	0	0		0	1	1	0	1	0	0
417	CHi07o0417	Oct-07	1	I	FB	11	10135	15125	creole	2007-10-31	codetro	hh	Ti	4	0	0	0	0		0	1	1	0	1	0	0
418	CHi07o0418	Oct-07	1	I	FB	11	10135	15125	creole	2007-10-31	codetro	hh	Ti	4	0	0	0	0		0	1	1	0	1	0	0
419	CHi07o0419	Oct-07	1	I	FB	11	10135	15125	creole	2007-10-31	codetro	hh	Ti	4	0	0	0	0		0	1	1	0	1	0	0
420	CHi07o0420	Oct-07	1	I	FB	11	10135	15125	creole	2007-10-31	codetro	hh	Ti	4	0	0	0	1		1	1	1	0	1	0	0
421	CHi07o0421	Oct-07	1	I	FB	11	10135	15125	creole	2007-10-31	codetro	hh	Ti	4	0	0	0	0		0	1	1	0	1	0	0
422	CHi07o0422	Oct-07	1	I	FB	11	10135	15125	creole	2007-10-31	codetro	hh	Ti	4	0	0	0	0		0	1	1	0	1	0	0
423	CHi07o0423	Oct-07	1	I	FB	11	10135	15125	creole	2007-10-31	codetro	hh	Ti	3	0	0	0	1		1	1	1	0	1	0	0
424	CHi07o0424	Oct-07	1	I	FB	11	10135	15125	creole	2007-10-31	codetro	hh	Ti	3	0	0	0	0		0	1	1	0	1	0	0
425	CHi07o0425	Oct-07	1	I	FB	11	10135	15125	creole	2007-10-31	codetro	hh	Ti	3	0	0	0	1		1	1	1	0	1	0	0
426	CHi07o0426	Oct-07	1	I	FB	11	10135	15125	creole	2007-10-31	codetro	hh	Ti	3	0	0	0	0		0	1	1	0	1	0	0
427	CHi07o0427	Oct-07	1	I	FB	11	10135	15125	creole	2007-10-31	codetro	hh	Ti	3	0	0	0	0		0	1	1	0	1	0	0
428	CHi07o0428	Oct-07	1	I	FB	11	10135	15125	creole	2007-10-31	codetro	hh	Ti	3	0	0	0				0	1	0	1	0	0
429	CHi07o0429	Oct-07	1	I	FB	11	10135	15125	creole	2007-10-31	codetro	hh	Ti	3	0	0	0				0	1	0	1	0	0
430	CHi07o0430	Oct-07	1	I	LL	12	7826	17796	creole	2007-10-31	codetro	posthhext	Ti	7	0	0	0	0		0	1	1	1	0	0	0
431	CHi07o0431	Oct-07	1	I	LL	12	7826	17796	creole	2007-10-31	codetro	posthhext	Ti	7	0	0	0	0		0	1	1	1	0	0	0
432	CHi07o0432	Oct-07	1	I	LL	12	7826	17796	creole	2007-10-31	codetro	posthhext	Ti	7	0	0	0	0		0	1	1	1	0	0	0
433	CHi07o0433	Oct-07	1	I	LL	12	7826	17796	creole	2007-10-31	codetro	posthhext	Ti	6	0	0	0				0	1	1	0	0	0
434	CHi07o0434	Oct-07	1	I	LL	12	7826	17796	creole	2007-10-31	codetro	posthhext	Ti	5	0	0	0	0		0	1	1	1	0	0	0
435	CHi07o0435	Oct-07	1	I	LL	12	7826	17796	creole	2007-10-31	codetro	posthhext	Ti	4	0	0	0	0		0	1	1	1	0	0	0
436	CHi07o0436	Oct-07	1	I	LL	12	7826	17796	creole	2007-10-31	codetro	posthhext	Ti	4	0	0	0	0		0	1	1	1	0	0	0
437	CHi07o0437	Oct-07	1	I	LL	12	7826	17796	creole	2007-10-31	codetro	posthhext	Ti	4	0	0	0	0		0	1	1	1	0	0	0
438	CHi07o0438	Oct-07	1	I	LL	12	7826	17796	creole	2007-10-31	codetro	posthhext	Ti	3	0	0	0	0		0	1	1	1	0	0	0
439	CHi07o0439	Oct-07	1	I	LL	12	7826	17796	creole	2007-10-31	codetro	posthhext	Ti	3	0	0	0				0	1	1	0	0	0
440	CHi07o0440	Oct-07	1	I	LL	12	7826	17796	creole	2007-10-31	codetro	hh	Ti	7	0	0	0	0		0	1	1	1	0	0	0
441	CHi07o0441	Oct-07	1	I	LL	12	7826	17796	creole	2007-10-31	codetro	hh	Ti	7	0	0	0	0		0	1	1	1	0	0	0
442	CHi07o0442	Oct-07	1	I	LL	12	7826	17796	creole	2007-10-31	codetro	hh	Ti	7	0	0	0	0		0	1	1	1	0	0	0
443	CHi07o0443	Oct-07	1	I	LL	12	7826	17796	creole	2007-10-31	codetro	hh	Ti	7	0	0	0	0		0	1	1	1	0	0	0
444	CHi07o0444	Oct-07	1	I	LL	12	7826	17796	creole	2007-10-31	codetro	hh	Ti	7	0	0	0	0		0	1	1	1	0	0	0
445	CHi07o0445	Oct-07	1	I	LL	12	7826	17796	creole	2007-10-31	codetro	hh	Ti	7	0	0	0	0		0	1	1	1	0	0	0
446	CHi07o0446	Oct-07	1	I	LL	12	7826	17796	creole	2007-10-31	codetro	hh	Ti	7	0	0	0	0		0	1	1	1	0	0	0
447	CHi07o0447	Oct-07	1	I	LL	12	7826	17796	creole	2007-10-31	codetro	hh	Ti	7	0	0	0	0		0	1	1	1	0	0	0
448	CHi07o0448	Oct-07	1	I	LL	12	7826	17796	creole	2007-10-31	codetro	hh	Ti	6	0	0	0	0		0	1	1	1	0	0	0
449	CHi07o0449	Oct-07	1	I	LL	12	7826	17796	creole	2007-10-31	codetro	hh	Ti	6	0	0	0	0		0	1	1	1	0	0	0
450	CHi07o0450	Oct-07	1	I	LL	12	7826	17796	creole	2007-10-31	codetro	hh	Ti	6	0	0	0	0		0	1	1	1	0	0	0
451	CHi07o0451	Oct-07	1	I	LL	12	7826	17796	creole	2007-10-31	codetro	hh	Ti	6	0	0	0	0		0	1	1	1	0	0	0
452	CHi07o0452	Oct-07	1	I	LL	12	7826	17796	creole	2007-10-31	codetro	hh	Ti	6	0	0	0	0		0	1	1	1	0	0	0
453	CHi07o0453	Oct-07	1	I	LL	12	7826	17796	creole	2007-10-31	codetro	hh	Ti	6	0	0	0	0		0	1	1	1	0	0	0
454	CHi07o0454	Oct-07	1	I	LL	12	7826	17796	creole	2007-10-31	codetro	hh	Ti	5	0	0	0	0		0	1	1	1	0	0	0
455	CHi07o0455	Oct-07	1	I	LL	12	7826	17796	creole	2007-10-31	codetro	hh	Ti	5	0	0	0	0		0	1	1	1	0	0	0
456	CHi07o0456	Oct-07	1	I	LL	12	7826	17796	creole	2007-10-31	codetro	hh	Ti	5	0	0	0				0	1	1	0	0	0
457	CHi07o0457	Oct-07	1	I	LL	12	7826	17796	creole	2007-10-31	codetro	hh	Ti	5	0	0	0	0		0	1	1	1	0	0	0
458	CHi07o0458	Oct-07	1	I	LL	12	7826	17796	creole	2007-10-31	codetro	hh	Ti	5	0	0	0	0		0	1	1	1	0	0	0
459	CHi07o0459	Oct-07	1	I	LL	12	7826	17796	creole	2007-10-31	codetro	hh	Ti	5	0	0	0	0		0	1	1	1	0	0	0
460	CHi07o0460	Oct-07	1	I	LL	12	7826	17796	creole	2007-10-31	codetro	hh	Ti	4	0	0	0	0		0	1	1	1	0	0	0
461	CHi07o0461	Oct-07	1	I	LL	12	7826	17796	creole	2007-10-31	codetro	hh	Ti	4	0	0	0	0		0	1	1	1	0	0	0
462	CHi07o0462	Oct-07	1	I	LL	12	7826	17796	creole	2007-10-31	codetro	hh	Ti	4	0	0	0	0		0	1	1	1	0	0	0
463	CHi07o0463	Oct-07	1	I	LL	12	7826	17796	creole	2007-10-31	codetro	hh	Ti	4	0	0	0	0		0	1	1	1	0	0	0
464	CHi07o0464	Oct-07	1	I	LL	12	7826	17796	creole	2007-10-31	codetro	hh	Ti	4	0	0	0	0		0	1	1	1	0	0	0
466	CHi07o0466	Oct-07	1	I	LUG	13	109	9115	creole	2007-10-31	gallinero	hh	Ti	3	0	0	0				0	0		0	0	0
467	CHi07o0467	Oct-07	1	I	LUG	14	363	10086	creole	2007-10-31	domi	hh	Ti	5	0	0	0				0	1	0	0	0	0
468	CHi07o0468	Oct-07	1	I	LUG	15	-89	9100	creole	2007-10-31	domi	hh	Ti	7	0	0	0	0		0	1	1	0	0	0	1
469	CHi07o0469	Oct-07	1	I	LUG	15	-89	9100	creole	2007-10-31	domi	hh	Ti	6	0	0	0	0		0	1	1	0	0	0	1
470	CHi07o0470	Oct-07	1	I	LUG	15	-89	9100	creole	2007-10-31	domi	hh	Ti	6	0	0	0	0		0	1	1	0	0	0	1
471	CHi07o0471	Oct-07	1	I	LUG	14	363	10086	creole	2007-10-31	codetro	hh	Ti	5	0	0	0	0		0	1	1	0	0	0	0
473	CHi07o0473	Oct-07	1	I	LUG	16	174	10202	creole	2007-10-31	gallinero	hh	Ti	7	0	0	0	0		0	1	0			0	0
474	CHi07o0474	Oct-07	1	I	LUG	16	174	10202	creole	2007-10-31	gallinero	hh	Ti	7	0	0	0				0	0			0	0
475	CHi07o0475	Oct-07	1	I	LUG	16	174	10202	creole	2007-10-31	gallinero	hh	Ti	7	0	0	0	0		0	1	0			0	0
476	CHi07o0476	Oct-07	1	I	LUG	16	174	10202	creole	2007-10-31	gallinero	hh	Ti	7	0	0	0	0		0	1	0			0	0
477	CHi07o0477	Oct-07	1	I	LUG	16	174	10202	creole	2007-10-31	gallinero	hh	Ti	7	0	0	0				0	0			0	0
478	CHi07o0478	Oct-07	1	I	LUG	16	174	10202	creole	2007-10-31	gallinero	hh	Ti	7	0	0	0				0	0			0	0
479	CHi07o0479	Oct-07	1	I	LUG	16	174	10202	creole	2007-10-31	gallinero	hh	Ti	6	0	0	0	0		0	1	0			0	0
480	CHi07o0480	Oct-07	1	I	LUG	16	174	10202	creole	2007-10-31	gallinero	hh	Ti	6	0	0	0	0		0	1	0			0	0
481	CHi07o0481	Oct-07	1	I	LUG	16	174	10202	creole	2007-10-31	gallinero	hh	Ti	6	0	0	0	0		0	1	0			0	0
482	CHi07o0482	Oct-07	1	I	LUG	16	174	10202	creole	2007-10-31	gallinero	hh	Ti	6	0	0	0	0		0	1	0			0	0
483	CHi07o0483	Oct-07	1	I	LUG	16	174	10202	creole	2007-10-31	gallinero	hh	Ti	6	0	0	0	0		0	1	0			0	0
484	CHi07o0484	Oct-07	1	I	LUG	16	174	10202	creole	2007-10-31	gallinero	hh	Ti	5	0	0	0	0		0	1	0			0	0
485	CHi07o0485	Oct-07	1	I	LUG	16	174	10202	creole	2007-10-31	gallinero	hh	Ti	5	0	0	0	0		0	1	0			0	0
486	CHi07o0486	Oct-07	1	I	LUG	16	174	10202	creole	2007-10-31	gallinero	hh	Ti	5	0	0	0	0		0	1	0			0	0
487	CHi07o0487	Oct-07	1	I	LUG	16	174	10202	creole	2007-10-31	gallinero	hh	Ti	5	0	0	0	0		0	1	0			0	0
488	CHi07o0488	Oct-07	1	I	LUG	16	174	10202	creole	2007-10-31	gallinero	hh	Ti	5	0	0	0	0		0	1	0			0	0
489	CHi07o0489	Oct-07	1	I	LUG	16	174	10202	creole	2007-10-31	gallinero	hh	Ti	5	0	0	0				0	0			0	0
490	CHi07o0490	Oct-07	1	I	LUG	13	109	9115	creole	2007-10-31	codetro	hh	Ti	7	0	0	0				0	0		0	0	0
491	CHi07o0491	Oct-07	1	I	LUG	13	109	9115	creole	2007-10-31	codetro	hh	Ti	7	0	0	0	0		0	1	0		0	0	0
492	CHi07o0492	Oct-07	1	I	LUG	13	109	9115	creole	2007-10-31	codetro	hh	Ti	7	0	0	0	0		0	1	0		0	0	0
493	CHi07o0493	Oct-07	1	I	LUG	13	109	9115	creole	2007-10-31	codetro	hh	Ti	6	0	0	0	0		0	1	0		0	0	0
494	CHi07o0494	Oct-07	1	I	LUG	13	109	9115	creole	2007-10-31	codetro	hh	Ti	6	0	0	0	0		0	1	0		0	0	0
495	CHi07o0495	Oct-07	1	I	LUG	13	109	9115	creole	2007-10-31	codetro	hh	Ti	5	0	0	0	0		0	1	0		0	0	0
496	CHi07o0496	Oct-07	1	I	LUG	13	109	9115	creole	2007-10-31	codetro	hh	Ti	5	0	0	0	0		0	1	0		0	0	0
497	CHi07o0497	Oct-07	1	I	LUG	13	109	9115	creole	2007-10-31	codetro	hh	Ti	5	0	0	0	0		0	1	0		0	0	0
498	CHi07o0498	Oct-07	1	I	LUG	13	109	9115	creole	2007-10-31	codetro	hh	Ti	5	0	0	0	0		0	1	0		0	0	0
499	CHi07o0499	Oct-07	1	I	LUG	13	109	9115	creole	2007-10-31	codetro	hh	Ti	5	0	0	0	0		0	1	0		0	0	0
500	CHi07o0500	Oct-07	1	I	LUG	13	109	9115	creole	2007-10-31	codetro	hh	Ti	5	0	0	0	0		0	1	0		0	0	0
501	CHi07o0501	Oct-07	1	I	LUG	13	109	9115	creole	2007-10-31	codetro	hh	Ti	5	0	0	0	0		0	1	0		0	0	0
502	CHi07o0502	Oct-07	1	I	LUG	13	109	9115	creole	2007-10-31	codetro	hh	Ti	4	0	0	0	0		0	1	0		0	0	0
503	CHi07o0503	Oct-07	1	I	LUG	17	90	10375	creole	2007-10-31	domi	Morador	Ti	6	0	0	0	0		0	1	0		0	0	0
506	CHi07o0506	Oct-07	1	I	LL	12	7826	17796	creole	2007-10-31	domi	hh	Ti	6	0	0	0	0		0	1	1	1	0	0	0
507	CHi07o0507	Oct-07	1	I	LL	12	7826	17796	creole	2007-10-31	domi	hh	Ti	6	0	0	0				0	1	1	0	0	0
515	CHi07o0515	Oct-07	1	I	FB	11	10135	15125	creole	2007-10-31	domi	hh	Ti	7	0	0	0	0		0	1	1	0	1	0	0
516	CHi07o0516	Oct-07	1	I	FB	11	10135	15125	creole	2007-10-31	domi	hh	Ti	7	0	0	0	0		0	1	1	0	1	0	0
517	CHi07o0517	Oct-07	1	I	FB	11	10135	15125	creole	2007-10-31	domi	hh	Ti	7	0	0	0	0		0	1	1	0	1	0	0
518	CHi07o0518	Oct-07	1	I	FB	11	10135	15125	creole	2007-10-31	domi	hh	Ti	7	0	0	0	0		0	1	1	0	1	0	0
525	CHi07o0525	Oct-07	1	I	H	18	19537	7869	creole	2007-11-02	gallinero	hh	Ti	7	0	0	0	0		0	1	0
526	CHi07o0526	Oct-07	1	I	H	18	19537	7869	creole	2007-11-02	gallinero	hh	Ti	7	0	0	0	0		0	1	0
527	CHi07o0527	Oct-07	1	I	H	18	19537	7869	creole	2007-11-02	gallinero	hh	Ti	7	0	0	0	0		0	1	0
528	CHi07o0528	Oct-07	1	I	H	18	19537	7869	creole	2007-11-02	gallinero	hh	Ti	7	0	0	0	0		0	1	0
529	CHi07o0529	Oct-07	1	I	H	18	19537	7869	creole	2007-11-02	gallinero	hh	Ti	6	0	0	0	0		0	1	0
530	CHi07o0530	Oct-07	1	I	H	18	19537	7869	creole	2007-11-02	gallinero	hh	Ti	6	0	0	0	0		0	1	0
531	CHi07o0531	Oct-07	1	I	H	18	19537	7869	creole	2007-11-02	gallinero	hh	Ti	6	0	0	0	0		0	1	0
532	CHi07o0532	Oct-07	1	I	H	18	19537	7869	creole	2007-11-02	gallinero	hh	Ti	6	0	0	0	0		0	1	0
533	CHi07o0533	Oct-07	1	I	H	18	19537	7869	creole	2007-11-02	gallinero	hh	Ti	6	0	0	0				0	0
534	CHi07o0534	Oct-07	1	I	H	18	19537	7869	creole	2007-11-02	gallinero	hh	Ti	3	0	0	0	0		0	1	0
535	CHi07o0535	Oct-07	1	I	H	18	19537	7869	creole	2007-11-02	gallinero	hh	Ti	3	0	0	0				0	0
536	CHi07o0536	Oct-07	1	I	H	18	19537	7869	creole	2007-11-02	gallinero	hh	Ti	3	0	0	0				0	0
537	CHi07o0537	Oct-07	1	I	H	18	19537	7869	creole	2007-11-02	gallinero	hh	Ti	3	0	0	0				0	0
538	CHi07o0538	Oct-07	1	I	CO	19	18862	3710	creole	2007-11-02	codetro	hh	Ti	7	0	0	0	0		0	1	0		0	0	0
539	CHi07o0539	Oct-07	1	I	CO	19	18862	3710	creole	2007-11-02	codetro	hh	Ti	7	0	0	0	0		0	1	0		0	0	0
540	CHi07o0540	Oct-07	1	I	CO	19	18862	3710	creole	2007-11-02	codetro	hh	Ti	6	0	0	0	0		0	1	0		0	0	0
541	CHi07o0541	Oct-07	1	I	CO	19	18862	3710	creole	2007-11-02	codetro	hh	Ti	5	0	0	0	0		0	1	0		0	0	0
542	CHi07o0542	Oct-07	1	I	CO	19	18862	3710	creole	2007-11-02	codetro	hh	Ti	5	0	0	0	0		0	1	0		0	0	0
543	CHi07o0543	Oct-07	1	I	CO	19	18862	3710	creole	2007-11-02	codetro	hh	Ti	5	0	0	0	0		0	1	0		0	0	0
544	CHi07o0544	Oct-07	1	I	CO	20	17720	3583	creole	2007-11-02	codetro	hh	Ti	3	0	0	0				0	1	0	1	0	0
545	CHi07o0545	Oct-07	1	I	H	21	21053	8436	creole	2007-11-02	codetro	posthhext	Ti	7	0	0	0	0		0	1	0		0	0	0
546	CHi07o0546	Oct-07	1	I	H	21	21053	8436	creole	2007-11-02	codetro	posthhext	Ti	7	0	0	0	0		0	1	0		0	0	0
547	CHi07o0547	Oct-07	1	I	H	21	21053	8436	creole	2007-11-02	codetro	posthhext	Ti	6	0	0	0	0		0	1	0		0	0	0
548	CHi07o0548	Oct-07	1	I	CO	20	17720	3583	creole	2007-11-02	codetro	posthhext	Ti	7	0	0	0	1		1	1	1	0	1	0	0
549	CHi07o0549	Oct-07	1	I	CO	20	17720	3583	creole	2007-11-02	codetro	posthhext	Ti	7	0	0	0				0	1	0	1	0	0
550	CHi07o0550	Oct-07	1	I	CO	20	17720	3583	creole	2007-11-02	codetro	posthhext	Ti	7	0	0	0	1		1	1	1	0	1	0	0
551	CHi07o0551	Oct-07	1	I	CO	20	17720	3583	creole	2007-11-02	codetro	posthhext	Ti	6	0	0	0	1		1	1	1	0	1	0	0
552	CHi07o0552	Oct-07	1	I	CO	20	17720	3583	creole	2007-11-02	codetro	posthhext	Ti	5	0	0	0	0		0	1	1	0	1	0	0
553	CHi07o0553	Oct-07	1	I	CO	20	17720	3583	creole	2007-11-02	domi	hh	Ti	6	0	0	0	0		0	1	1	0	1	0	0
556	CHi07o0556	Oct-07	1	I	H	21	21053	8436	creole	2007-11-02	codetro	hh	Ti	7	0	0	0	0		0	1	0		0	0	0
557	CHi07o0557	Oct-07	1	I	H	21	21053	8436	creole	2007-11-02	codetro	hh	Ti	6	0	0	0	0		0	1	0		0	0	0
558	CHi07o0558	Oct-07	1	I	H	21	21053	8436	creole	2007-11-02	codetro	hh	Ti	5	0	0	0	0		0	1	0		0	0	0
559	CHi07o0559	Oct-07	1	I	CO	22	19116	4558	creole	2007-11-02	domi	hh	Ti	7	0	0	0	0		0	1	1	0	0	0	0
560	CHi07o0560	Oct-07	1	I	CO	22	19116	4558	creole	2007-11-02	domi	hh	Ti	7	0	0	0	0		0	1	1	0	0	0	0
561	CHi07o0561	Oct-07	1	I	CO	22	19116	4558	creole	2007-11-02	domi	hh	Ti	7	0	0	0	0		0	1	1	0	0	0	0
562	CHi07o0562	Oct-07	1	I	CO	22	19116	4558	creole	2007-11-02	domi	hh	Ti	6	0	0	0	0		0	1	1	0	0	0	0
563	CHi07o0563	Oct-07	1	I	CO	22	19116	4558	creole	2007-11-02	domi	hh	Ti	6	0	0	0	0		0	1	1	0	0	0	0
564	CHi07o0564	Oct-07	1	I	CO	22	19116	4558	creole	2007-11-02	domi	hh	Ti	5	0	0	0	0		0	1	1	0	0	0	0
565	CHi07o0565	Oct-07	1	I	CO	22	19116	4558	creole	2007-11-02	domi	hh	Ti	5	0	0	0	0		0	1	1	0	0	0	0
566	CHi07o0566	Oct-07	1	I	CO	22	19116	4558	creole	2007-11-02	domi	hh	Ti	5	0	0	0	0		0	1	1	0	0	0	0
567	CHi07o0567	Oct-07	1	I	CO	22	19116	4558	creole	2007-11-02	domi	hh	Ti	5	0	0	0	0		0	1	1	0	0	0	0
568	CHi07o0568	Oct-07	1	I	CO	22	19116	4558	creole	2007-11-02	domi	hh	Ti	5	0	0	0	0		0	1	1	0	0	0	0
569	CHi07o0569	Oct-07	1	I	CO	22	19116	4558	creole	2007-11-02	domi	hh	Ti	4	0	0	0	0		0	1	1	0	0	0	0
570	CHi07o0570	Oct-07	1	I	CO	23	20006	3235	creole	2007-11-02	domi	hh	Ti	6	0	0	0	1		1	1	1	0	1	0	0
571	CHi07o0571	Oct-07	1	I	CO	23	20006	3235	creole	2007-11-02	domi	hh	Ti	5	0	0	0	1		1	1	1	0	1	0	0
572	CHi07o0572	Oct-07	1	I	CO	23	20006	3235	creole	2007-11-02	domi	hh	Ti	3	0	0	0				0	1	0	1	0	0
573	CHi07o0573	Oct-07	1	I	CHU	24	1579	11696	creole	2007-11-03	domi	hh	Ti	7	0	0	0	1		1	1	1	0	1	0	0
574	CHi07o0574	Oct-07	1	I	CHU	24	1579	11696	creole	2007-11-03	domi	hh	Ti	7	0	0	0	0		0	1	1	0	1	0	0
575	CHi07o0575	Oct-07	1	I	CHU	24	1579	11696	creole	2007-11-03	domi	hh	Ti	7	0	0	0	0		0	1	1	0	1	0	0
576	CHi07o0576	Oct-07	1	I	CHU	24	1579	11696	creole	2007-11-03	domi	hh	Ti	6	0	0	0	1		1	1	1	0	1	0	0
577	CHi07o0577	Oct-07	1	I	CHU	24	1579	11696	creole	2007-11-03	domi	hh	Ti	6	0	0	0	1		1	1	1	0	1	0	0
578	CHi07o0578	Oct-07	1	I	CHU	24	1579	11696	creole	2007-11-03	domi	hh	Ti	5	0	0	0	0	1	1	1	1	0	1	0	0
579	CHi07o0579	Oct-07	1	I	CHU	24	1579	11696	creole	2007-11-03	domi	hh	Ti	5	0	0	0	0	1	1	1	1	0	1	0	0
580	CHi07o0580	Oct-07	1	I	CHU	24	1579	11696	creole	2007-11-03	domi	hh	Ti	5	0	0	0	0	1	1	1	1	0	1	0	0
581	CHi07o0581	Oct-07	1	I	CHU	24	1579	11696	creole	2007-11-03	domi	hh	Ti	5	0	0	0	1		1	1	1	0	1	0	0
582	CHi07o0582	Oct-07	1	I	CHU	24	1579	11696	creole	2007-11-03	domi	hh	Ti	5	0	0	0	0	1	1	1	1	0	1	0	0
583	CHi07o0583	Oct-07	1	I	CHU	24	1579	11696	creole	2007-11-03	domi	hh	Ti	5	0	0	0	0	1	1	1	1	0	1	0	0
584	CHi07o0584	Oct-07	1	I	CHU	24	1579	11696	creole	2007-11-03	domi	hh	Ti	5	0	0	0	0	0	0	1	1	0	1	0	0
585	CHi07o0585	Oct-07	1	I	CHU	24	1579	11696	creole	2007-11-03	domi	hh	Ti	5	0	0	0	1		1	1	1	0	1	0	0
586	CHi07o0586	Oct-07	1	I	CHU	24	1579	11696	creole	2007-11-03	domi	hh	Ti	5	0	0	0	0	0	0	1	1	0	1	0	0
587	CHi07o0587	Oct-07	1	I	CHU	24	1579	11696	creole	2007-11-03	domi	posthhext	Ti	7	0	0	0	1	1	1	1	1	0	1	0	0
588	CHi07o0588	Oct-07	1	I	CHU	24	1579	11696	creole	2007-11-03	domi	posthhext	Ti	7	0	0	0	1	0	1	1	1	0	1	0	0
589	CHi07o0589	Oct-07	1	I	CHU	24	1579	11696	creole	2007-11-03	domi	posthhext	Ti	7	0	0	0	1	1	1	1	1	0	1	0	0
590	CHi07o0590	Oct-07	1	I	CHU	24	1579	11696	creole	2007-11-03	domi	posthhext	Ti	6	0	0	0	1		1	1	1	0	1	0	0
591	CHi07o0591	Oct-07	1	I	CHU	24	1579	11696	creole	2007-11-03	domi	posthhext	Ti	6	0	0	0	1		1	1	1	0	1	0	0
592	CHi07o0592	Oct-07	1	I	CHU	24	1579	11696	creole	2007-11-03	domi	posthhext	Ti	6	0	0	0	1		1	1	1	0	1	0	0
593	CHi07o0593	Oct-07	1	I	CHU	24	1579	11696	creole	2007-11-03	domi	posthhext	Ti	5	0	0	0	1		1	1	1	0	1	0	0
594	CHi07o0594	Oct-07	1	I	CHU	24	1579	11696	creole	2007-11-03	domi	posthhext	Ti	5	0	0	0				0	1	0	1	0	0
595	CHi07o0595	Oct-07	1	I	CHU	24	1579	11696	creole	2007-11-03	domi	posthhext	Ti	5	0	0	0	0		0	1	1	0	1	0	0
596	CHi07o0596	Oct-07	1	I	CHU	24	1579	11696	creole	2007-11-03	domi	posthhext	Ti	5	0	0	0	1		1	1	1	0	1	0	0
597	CHi07o0597	Oct-07	1	I	CHU	24	1579	11696	creole	2007-11-03	domi	posthhext	Ti	5	0	0	0	1		1	1	1	0	1	0	0
598	CHi07o0598	Oct-07	1	I	CHU	24	1579	11696	creole	2007-11-03	domi	posthhext	Ti	5	0	0	0	0		0	1	1	0	1	0	0
599	CHi07o0599	Oct-07	1	I	CHU	24	1579	11696	creole	2007-11-03	domi	posthhext	Ti	5	0	0	0	0		0	1	1	0	1	0	0
600	CHi07o0600	Oct-07	1	I	CHU	24	1579	11696	creole	2007-11-03	domi	posthhext	Ti	5	0	0	0	1		1	1	1	0	1	0	0
601	CHi07o0601	Oct-07	1	I	CHU	24	1579	11696	creole	2007-11-03	domi	posthhext	Ti	5	0	0	0	0		0	1	1	0	1	0	0
602	CHi07o0602	Oct-07	1	I	CHU	24	1579	11696	creole	2007-11-03	domi	posthhext	Ti	4	0	0	0				0	1	0	1	0	0
603	CHi07o0603	Oct-07	1	I	CHU	24	1579	11696	creole	2007-11-03	domi	posthhext	Ti	4	0	0	0	0		0	1	1	0	1	0	0
604	CHi07o0604	Oct-07	1	I	CHU	24	1579	11696	creole	2007-11-03	domi	posthhext	Ti	3	0	0	0				0	1	0	1	0	0
605	CHi07o0605	Oct-07	1	I	CT	25	1468	10174	creole	2007-11-03	codetro	hh	Ti	7	0	0	0	0		0	1	1	1	1	1	0
606	CHi07o0606	Oct-07	1	I	CT	25	1468	10174	creole	2007-11-03	codetro	hh	Ti	3	0	0	0	0		0	1	1	1	1	1	0
607	CHi07o0607	Oct-07	1	I	CT	26	1406	10795	creole	2007-11-03	domi	hh	Ti	7	0	0	0	0		0	1	1	0	1	0	1
608	CHi07o0608	Oct-07	1	I	CT	26	1406	10795	creole	2007-11-03	domi	hh	Ti	6	0	0	0	1		1	1	1	0	1	0	1
609	CHi07o0609	Oct-07	1	I	CT	26	1406	10795	creole	2007-11-03	domi	hh	Ti	6	0	0	0		1	1	1	1	0	1	0	1
610	CHi07o0610	Oct-07	1	I	CT	27	1492	10838	creole	2007-11-03	domi	hh	Ti	7	0	0	0	0		0	1	1	0	0	0	0
611	CHi07o0611	Oct-07	1	I	CT	25	1468	10174	creole	2007-11-03	domi	hh	Ti	7	0	0	0	0		0	1	1	1	1	1	0
612	CHi07o0612	Oct-07	1	I	CT	25	1468	10174	creole	2007-11-03	domi	hh	Ti	7	0	0	0				0	1	1	1	1	0
613	CHi07o0613	Oct-07	1	I	CT	25	1468	10174	creole	2007-11-03	domi	hh	Ti	7	0	0	0	0		0	1	1	1	1	1	0
614	CHi07o0614	Oct-07	1	I	CT	25	1468	10174	creole	2007-11-03	domi	hh	Ti	7	0	0	0	0		0	1	1	1	1	1	0
615	CHi07o0615	Oct-07	1	I	CT	25	1468	10174	creole	2007-11-03	domi	hh	Ti	7	0	0	0	0		0	1	1	1	1	1	0
616	CHi07o0616	Oct-07	1	I	CT	25	1468	10174	creole	2007-11-03	domi	hh	Ti	7	0	0	0	1		1	1	1	1	1	1	0
617	CHi07o0617	Oct-07	1	I	CT	25	1468	10174	creole	2007-11-03	domi	hh	Ti	7	0	0	0	0		0	1	1	1	1	1	0
618	CHi07o0618	Oct-07	1	I	CT	25	1468	10174	creole	2007-11-03	domi	hh	Ti	6	0	0	0	0		0	1	1	1	1	1	0
619	CHi07o0619	Oct-07	1	I	CT	25	1468	10174	creole	2007-11-03	domi	hh	Ti	6	0	0	0	1		1	1	1	1	1	1	0
620	CHi07o0620	Oct-07	1	I	CT	25	1468	10174	creole	2007-11-03	domi	hh	Ti	5	0	0	0	0		0	1	1	1	1	1	0
621	CHi07o0621	Oct-07	1	I	CT	25	1468	10174	creole	2007-11-03	domi	hh	Ti	5	0	0	0	0		0	1	1	1	1	1	0
622	CHi07o0622	Oct-07	1	I	CT	25	1468	10174	creole	2007-11-03	domi	hh	Ti	5	0	0	0	0		0	1	1	1	1	1	0
623	CHi07o0623	Oct-07	1	I	CT	25	1468	10174	creole	2007-11-03	domi	hh	Ti	5	0	0	0	1		1	1	1	1	1	1	0
624	CHi07o0624	Oct-07	1	I	CT	25	1468	10174	creole	2007-11-03	domi	hh	Ti	5	0	0	0	0		0	1	1	1	1	1	0
625	CHi07o0625	Oct-07	1	I	CT	25	1468	10174	creole	2007-11-03	domi	hh	Ti	5	0	0	0	0		0	1	1	1	1	1	0
626	CHi07o0626	Oct-07	1	I	CT	25	1468	10174	creole	2007-11-03	domi	hh	Ti	4	0	0	0				0	1	1	1	1	0
627	CHi07o0627	Oct-07	1	I	CT	25	1468	10174	creole	2007-11-03	domi	hh	Ti	4	0	0	0	0		0	1	1	1	1	1	0
628	CHi07o0628	Oct-07	1	I	CT	25	1468	10174	creole	2007-11-03	domi	hh	Ti	3	0	0	0				0	1	1	1	1	0
629	CHi07o0629	Oct-07	1	I	CT	25	1468	10174	creole	2007-11-03	domi	hh	Ti	3	0	0	0	0		0	1	1	1	1	1	0
630	CHi07o0630	Oct-07	1	I	CT	25	1468	10174	creole	2007-11-03	domi	hh	Ti	3	0	0	0				0	1	1	1	1	0
631	CHi07o0631	Oct-07	1	I	CT	25	1468	10174	creole	2007-11-03	domi	hh	Ti	3	0	0	0				0	1	1	1	1	0
632	CHi07o0632	Oct-07	1	I	CT	25	1468	10174	creole	2007-11-03	domi	hh	Ti	3	0	0	0				0	1	1	1	1	0
633	CHi07o0633	Oct-07	1	I	CT	25	1468	10174	creole	2007-11-03	domi	hh	Ti	3	0	0	0				0	1	1	1	1	0
634	CHi07o0634	Oct-07	1	I	CHU	28	2136	11140	creole	2007-11-03	domi	hh	Ti	7	0	0	0				0	1	0	1	0	0
635	CHi07o0635	Oct-07	1	I	CHU	28	2136	11140	creole	2007-11-03	domi	hh	Ti	5	0	0	0	1		1	1	1	0	1	0	0
636	CHi07o0636	Oct-07	1	I	CHU	28	2136	11140	creole	2007-11-03	domi	hh	Ti	3	0	0	0				0	1	0	1	0	0
637	CHi07o0637	Oct-07	1	I	CT	29	2247	10425	creole	2007-11-03	domi	hh	Ti	6	0	0	0				0	1	1		1	0
638	CHi07o0638	Oct-07	1	I	SV	30	7198	11469	creole	2007-11-03	codetro	hh	Ti	7	0	0	0	0		0	1	0		0	0	0
639	CHi07o0639	Oct-07	1	I	SV	30	7198	11469	creole	2007-11-03	codetro	hh	Ti	6	0	0	0	0		0	1	0		0	0	0
640	CHi07o0640	Oct-07	1	I	CHU	24	1579	11696	creole	2007-11-03	domi	posthhext	Ti	7	0	0	0	0	0	0	1	1	0	1	0	0
641	CHi07o0641	Oct-07	1	I	CHU	24	1579	11696	creole	2007-11-03	domi	posthhext	Ti	7	0	0	0	1	1	1	1	1	0	1	0	0
642	CHi07o0642	Oct-07	1	I	CHU	24	1579	11696	creole	2007-11-03	domi	posthhext	Ti	7	0	0	0	1	1	1	1	1	0	1	0	0
643	CHi07o0643	Oct-07	1	I	CHU	24	1579	11696	creole	2007-11-03	domi	posthhext	Ti	7	0	0	0	1	0	1	1	1	0	1	0	0
644	CHi07o0644	Oct-07	1	I	CHU	24	1579	11696	creole	2007-11-03	domi	posthhext	Ti	7	0	0	0	0	0	0	1	1	0	1	0	0
645	CHi07o0645	Oct-07	1	I	CHU	24	1579	11696	creole	2007-11-03	domi	posthhext	Ti	7	0	0	0	1	1	1	1	1	0	1	0	0
646	CHi07o0646	Oct-07	1	I	CHU	24	1579	11696	creole	2007-11-03	domi	posthhext	Ti	7	0	0	0	0	0	0	1	1	0	1	0	0
647	CHi07o0647	Oct-07	1	I	CHU	24	1579	11696	creole	2007-11-03	domi	posthhext	Ti	6	0	0	0	0	0	0	1	1	0	1	0	0
648	CHi07o0648	Oct-07	1	I	CHU	24	1579	11696	creole	2007-11-03	domi	posthhext	Ti	6	0	0	0	0	1	1	1	1	0	1	0	0
649	CHi07o0649	Oct-07	1	I	CHU	24	1579	11696	creole	2007-11-03	domi	posthhext	Ti	6	0	0	0	0	0	0	1	1	0	1	0	0
650	CHi07o0650	Oct-07	1	I	CHU	24	1579	11696	creole	2007-11-03	domi	posthhext	Ti	6	0	0	0	0	1	1	1	1	0	1	0	0
651	CHi07o0651	Oct-07	1	I	CHU	24	1579	11696	creole	2007-11-03	domi	posthhext	Ti	6	0	0	0	1		1	1	1	0	1	0	0
652	CHi07o0652	Oct-07	1	I	CHU	24	1579	11696	creole	2007-11-03	domi	posthhext	Ti	5	0	0	0	1		1	1	1	0	1	0	0
653	CHi07o0653	Oct-07	1	I	CHU	24	1579	11696	creole	2007-11-03	domi	posthhext	Ti	5	0	0	0	1		1	1	1	0	1	0	0
654	CHi07o0654	Oct-07	1	I	CHU	24	1579	11696	creole	2007-11-03	domi	posthhext	Ti	5	0	0	0	0	0	0	1	1	0	1	0	0
655	CHi07o0655	Oct-07	1	I	CHU	24	1579	11696	creole	2007-11-03	domi	posthhext	Ti	5	0	0	0	0	1	1	1	1	0	1	0	0
656	CHi07o0656	Oct-07	1	I	CHU	24	1579	11696	creole	2007-11-03	domi	posthhext	Ti	5	0	0	0	0	1	1	1	1	0	1	0	0
657	CHi07o0657	Oct-07	1	I	CHU	24	1579	11696	creole	2007-11-03	domi	posthhext	Ti	4	0	0	0	0	0	0	1	1	0	1	0	0
658	CHi07o0658	Oct-07	1	I	CHU	24	1579	11696	creole	2007-11-03	domi	posthhext	Ti	3	0	0	0				0	1	0	1	0	0
659	CHi07o0659	Oct-07	1	I	CT	29	2247	10425	creole	2007-11-03	gallinero	posthhext	Ti	7	0	0	0	0		0	1	1	1		1	0
660	CHi07o0660	Oct-07	1	I	CT	29	2247	10425	creole	2007-11-03	gallinero	posthhext	Ti	7	0	0	0				0	1	1		1	0
661	CHi07o0661	Oct-07	1	I	CT	29	2247	10425	creole	2007-11-03	gallinero	posthhext	Ti	6	0	0	0	0		0	1	1	1		1	0
662	CHi07o0662	Oct-07	1	I	CT	29	2247	10425	creole	2007-11-03	gallinero	posthhext	Ti	6	0	0	0		1	1	1	1	1		1	0
663	CHi07o0663	Oct-07	1	I	CT	29	2247	10425	creole	2007-11-03	gallinero	posthhext	Ti	5	0	0	0	0		0	1	1	1		1	0
664	CHi07o0664	Oct-07	1	I	CHU	28	2136	11140	creole	2007-11-03	domi	hh	Ti	6	0	0	0	0		0	1	1	0	1	0	0
665	CHi07o0665	Oct-07	1	I	CV	31	8071	14754	creole	2007-11-03	domi	hh	Ti	6	0	0	0	0		0	1	1	0	0	0	0
666	CHi07o0666	Oct-07	1	I	CV	31	8071	14754	creole	2007-11-03	domi	hh	Ti	3	0	0	0				0	1	0	0	0	0
667	CHi07o0667	Oct-07	1	I	CHU	32	2170	11346	creole	2007-11-03	domi	hh	Ti	7	0	0	0	0		0	1	1	0	1	0	0
668	CHi07o0668	Oct-07	1	I	CHU	32	2170	11346	creole	2007-11-03	domi	hh	Ti	6	0	0	0	0		0	1	1	0	1	0	0
669	CHi07o0669	Oct-07	1	I	CHU	32	2170	11346	creole	2007-11-03	domi	hh	Ti	5	0	0	0	0		0	1	1	0	1	0	0
670	CHi07o0670	Oct-07	1	I	CHU	32	2170	11346	creole	2007-11-03	domi	hh	Ti	5	0	0	0	1		1	1	1	0	1	0	0
671	CHi07o0671	Oct-07	1	I	CHU	32	2170	11346	creole	2007-11-03	domi	hh	Ti	4	0	0	0	0		0	1	1	0	1	0	0
672	CHi07o0672	Oct-07	1	I	CT	29	2247	10425	creole	2007-11-03	gallinero	hh	Ti	7	0	0	0	0		0	1	1	1		1	0
673	CHi07o0673	Oct-07	1	I	CT	29	2247	10425	creole	2007-11-03	gallinero	hh	Ti	7	0	0	0				0	1	1		1	0
674	CHi07o0674	Oct-07	1	I	CT	29	2247	10425	creole	2007-11-03	gallinero	hh	Ti	6	0	0	0				0	1	1		1	0
675	CHi07o0675	Oct-07	1	I	CT	29	2247	10425	creole	2007-11-03	gallinero	hh	Ti	5	0	0	0	0		0	1	1	1		1	0
676	CHi07o0676	Oct-07	1	I	CV	31	8071	14754	creole	2007-11-03	gallinero	posthhext	Ti	7	0	0	0				0	1	0	0	0	0
677	CHi07o0677	Oct-07	1	I	CV	31	8071	14754	creole	2007-11-03	gallinero	posthhext	Ti	6	0	0	0	0		0	1	1	0	0	0	0
678	CHi07o0678	Oct-07	1	I	CV	31	8071	14754	creole	2007-11-03	gallinero	posthhext	Ti	6	0	0	0	0		0	1	1	0	0	0	0
679	CHi07o0679	Oct-07	1	I	CV	31	8071	14754	creole	2007-11-03	gallinero	posthhext	Ti	5	0	0	0	0		0	1	1	0	0	0	0
680	CHi07o0680	Oct-07	1	I	CV	31	8071	14754	creole	2007-11-03	gallinero	posthhext	Ti	5	0	0	0	0		0	1	1	0	0	0	0
681	CHi07o0681	Oct-07	1	I	CV	31	8071	14754	creole	2007-11-03	gallinero	posthhext	Ti	5	0	0	0	0		0	1	1	0	0	0	0
682	CHi07o0682	Oct-07	1	I	CV	31	8071	14754	creole	2007-11-03	gallinero	posthhext	Ti	5	0	0	0	0		0	1	1	0	0	0	0
683	CHi07o0683	Oct-07	1	I	CV	31	8071	14754	creole	2007-11-03	gallinero	posthhext	Ti	5	0	0	0	0		0	1	1	0	0	0	0
684	CHi07o0684	Oct-07	1	I	CV	31	8071	14754	creole	2007-11-03	gallinero	posthhext	Ti	5	0	0	0	0		0	1	1	0	0	0	0
685	CHi07o0685	Oct-07	1	I	CV	31	8071	14754	creole	2007-11-03	gallinero	posthhext	Ti	5	0	0	0	0		0	1	1	0	0	0	0
686	CHi07o0686	Oct-07	1	I	CV	31	8071	14754	creole	2007-11-03	gallinero	posthhext	Ti	5	0	0	0	0		0	1	1	0	0	0	0
687	CHi07o0687	Oct-07	1	I	CV	31	8071	14754	creole	2007-11-03	gallinero	posthhext	Ti	4	0	0	0	0		0	1	1	0	0	0	0
688	CHi07o0688	Oct-07	1	I	CV	31	8071	14754	creole	2007-11-03	gallinero	posthhext	Ti	4	0	0	0	0		0	1	1	0	0	0	0
689	CHi07o0689	Oct-07	1	I	CV	31	8071	14754	creole	2007-11-03	gallinero	posthhext	Ti	4	0	0	0	0		0	1	1	0	0	0	0
690	CHi07o0690	Oct-07	1	I	CV	31	8071	14754	creole	2007-11-03	gallinero	posthhext	Ti	3	0	0	0	0		0	1	1	0	0	0	0
691	CHi07o0691	Oct-07	1	I	CV	31	8071	14754	creole	2007-11-03	gallinero	posthhext	Ti	3	0	0	0	0		0	1	1	0	0	0	0
692	CHi07o0692	Oct-07	1	I	CV	31	8071	14754	creole	2007-11-03	gallinero	posthhext	Ti	3	0	0	0	0		0	1	1	0	0	0	0
693	CHi07o0693	Oct-07	1	I	CV	31	8071	14754	creole	2007-11-03	gallinero	posthhext	Ti	3	0	0	0	0		0	1	1	0	0	0	0
694	CHi07o0694	Oct-07	1	I	CV	31	8071	14754	creole	2007-11-03	gallinero	posthhext	Ti	3	0	0	0	0		0	1	1	0	0	0	0
695	CHi07o0695	Oct-07	1	I	CV	31	8071	14754	creole	2007-11-03	gallinero	posthhext	Ti	3	0	0	0	0		0	1	1	0	0	0	0
696	CHi07o0696	Oct-07	1	I	CV	31	8071	14754	creole	2007-11-03	gallinero	posthhext	Ti	3	0	0	0	0		0	1	1	0	0	0	0
697	CHi07o0697	Oct-07	1	I	CV	31	8071	14754	creole	2007-11-03	gallinero	posthhext	Ti	3	0	0	0	0		0	1	1	0	0	0	0
698	CHi07o0698	Oct-07	1	I	CV	31	8071	14754	creole	2007-11-03	gallinero	posthhext	Ti	3	0	0	0	0		0	1	1	0	0	0	0
699	CHi07o0699	Oct-07	1	I	CV	31	8071	14754	creole	2007-11-03	gallinero	posthhext	Ti	3	0	0	0	0		0	1	1	0	0	0	0
700	CHi07o0700	Oct-07	1	I	CV	31	8071	14754	creole	2007-11-03	gallinero	posthhext	Ti	3	0	0	0				0	1	0	0	0	0
701	CHi07o0701	Oct-07	1	I	CV	31	8071	14754	creole	2007-11-03	gallinero	posthhext	Ti	3	0	0	0				0	1	0	0	0	0
702	CHi07o0702	Oct-07	1	I	CV	31	8071	14754	creole	2007-11-03	gallinero	posthhext	Ti	3	0	0	0				0	1	0	0	0	0
703	CHi07o0703	Oct-07	1	I	CV	31	8071	14754	creole	2007-11-03	gallinero	posthhext	Ti	3	0	0	0				0	1	0	0	0	0
704	CHi07o0704	Oct-07	1	I	CV	31	8071	14754	creole	2007-11-03	gallinero	posthhext	Ti	3	0	0	0				0	1	0	0	0	0
705	CHi07o0705	Oct-07	1	I	CV	31	8071	14754	creole	2007-11-03	gallinero	posthhext	Ti	3	0	0	0				0	1	0	0	0	0
706	CHi07o0706	Oct-07	1	I	CV	31	8071	14754	creole	2007-11-03	gallinero	posthhext	Ti	3	0	0	0				0	1	0	0	0	0
707	CHi07o0707	Oct-07	1	I	CV	31	8071	14754	creole	2007-11-03	gallinero	posthhext	Ti	3	0	0	0				0	1	0	0	0	0
708	CHi07o0708	Oct-07	1	I	CV	31	8071	14754	creole	2007-11-03	gallinero	posthhext	Ti	3	0	0	0				0	1	0	0	0	0
709	CHi07o0709	Oct-07	1	I	CV	31	8071	14754	creole	2007-11-03	gallinero	posthhext	Ti	3	0	0	0				0	1	0	0	0	0
710	CHi07o0710	Oct-07	1	I	CV	31	8071	14754	creole	2007-11-03	gallinero	posthhext	Ti	3	0	0	0				0	1	0	0	0	0
711	CHi07o0711	Oct-07	1	I	CV	31	8071	14754	creole	2007-11-03	gallinero	posthhext	Ti	3	0	0	0				0	1	0	0	0	0
712	CHi07o0712	Oct-07	1	I	CV	31	8071	14754	creole	2007-11-03	gallinero	posthhext	Ti	3	0	0	0				0	1	0	0	0	0
713	CHi07o0713	Oct-07	1	I	CV	31	8071	14754	creole	2007-11-03	gallinero	posthhext	Ti	3	0	0	0				0	1	0	0	0	0
714	CHi07o0714	Oct-07	1	I	CV	31	8071	14754	creole	2007-11-03	gallinero	posthhext	Ti	3	0	0	0				0	1	0	0	0	0
715	CHi07o0715	Oct-07	1	I	CV	31	8071	14754	creole	2007-11-03	gallinero	posthhext	Ti	3	0	0	0				0	1	0	0	0	0
716	CHi07o0716	Oct-07	1	I	CV	31	8071	14754	creole	2007-11-03	gallinero	posthhext	Ti	3	0	0	0				0	1	0	0	0	0
717	CHi07o0717	Oct-07	1	I	CV	31	8071	14754	creole	2007-11-03	gallinero	posthhext	Ti	3	0	0	0				0	1	0	0	0	0
718	CHi07o0718	Oct-07	1	I	CV	31	8071	14754	creole	2007-11-03	gallinero	posthhext	Ti	3	0	0	0				0	1	0	0	0	0
719	CHi07o0719	Oct-07	1	I	CV	31	8071	14754	creole	2007-11-03	gallinero	posthhext	Ti	3	0	0	0				0	1	0	0	0	0
720	CHi07o0720	Oct-07	1	I	CV	31	8071	14754	creole	2007-11-03	gallinero	posthhext	Ti	3	0	0	0				0	1	0	0	0	0
721	CHi07o0721	Oct-07	1	I	CV	31	8071	14754	creole	2007-11-03	gallinero	posthhext	Ti	3	0	0	0				0	1	0	0	0	0
722	CHi07o0722	Oct-07	1	I	CV	31	8071	14754	creole	2007-11-03	gallinero	posthhext	Ti	3	0	0	0				0	1	0	0	0	0
723	CHi07o0723	Oct-07	1	I	CV	31	8071	14754	creole	2007-11-03	gallinero	posthhext	Ti	3	0	0	0				0	1	0	0	0	0
724	CHi07o0724	Oct-07	1	I	CV	31	8071	14754	creole	2007-11-03	gallinero	posthhext	Ti	3	0	0	0				0	1	0	0	0	0
726	CHi07o0726	Oct-07	1	I	SV	30	7198	11469	creole	2007-11-03	gallinero	hh	Ti	7	0	0	0	0		0	1	0		0	0	0
727	CHi07o0727	Oct-07	1	I	SV	30	7198	11469	creole	2007-11-03	gallinero	hh	Ti	3	0	0	0	0		0	1	0		0	0	0
728	CHi07o0728	Oct-07	1	I	SV	30	7198	11469	creole	2007-11-03	gallinero	hh	Ti	3	0	0	0				0	0		0	0	0
733	CHi07o0733	Oct-07	1	I	CV	33	6278	13965	creole	2007-11-03	gallinero	hh	Ti	6	0	0	0	0		0	1	0
735	CHi07o0735	Oct-07	1	I	CV	33	6278	13965	creole	2007-11-03	gallinero	hh	Ti	5	0	0	0	0		0	1	0
736	CHi07o0736	Oct-07	1	I	CV	33	6278	13965	creole	2007-11-03	gallinero	hh	Ti	3	0	0	0				0	0
760	CHi07o0760	Oct-07	1	I	CV	31	8071	14754	creole	2007-11-03	gallinero	hh	Ti	7	0	0	0	0		0	1	1	0	0	0	0
761	CHi07o0761	Oct-07	1	I	CV	31	8071	14754	creole	2007-11-03	gallinero	hh	Ti	7	0	0	0	0		0	1	1	0	0	0	0
762	CHi07o0762	Oct-07	1	I	CV	31	8071	14754	creole	2007-11-03	gallinero	hh	Ti	7	0	0	0	0		0	1	1	0	0	0	0
763	CHi07o0763	Oct-07	1	I	CV	31	8071	14754	creole	2007-11-03	gallinero	hh	Ti	7	0	0	0	0		0	1	1	0	0	0	0
764	CHi07o0764	Oct-07	1	I	CV	31	8071	14754	creole	2007-11-03	gallinero	hh	Ti	7	0	0	0	0		0	1	1	0	0	0	0
765	CHi07o0765	Oct-07	1	I	CV	31	8071	14754	creole	2007-11-03	gallinero	hh	Ti	7	0	0	0	0		0	1	1	0	0	0	0
766	CHi07o0766	Oct-07	1	I	CV	31	8071	14754	creole	2007-11-03	gallinero	hh	Ti	7	0	0	0	0		0	1	1	0	0	0	0
767	CHi07o0767	Oct-07	1	I	CV	31	8071	14754	creole	2007-11-03	gallinero	hh	Ti	7	0	0	0	0		0	1	1	0	0	0	0
768	CHi07o0768	Oct-07	1	I	CV	31	8071	14754	creole	2007-11-03	gallinero	hh	Ti	7	0	0	0	0		0	1	1	0	0	0	0
769	CHi07o0769	Oct-07	1	I	CV	31	8071	14754	creole	2007-11-03	gallinero	hh	Ti	7	0	0	0	0		0	1	1	0	0	0	0
770	CHi07o0770	Oct-07	1	I	CV	31	8071	14754	creole	2007-11-03	gallinero	hh	Ti	7	0	0	0	0		0	1	1	0	0	0	0
771	CHi07o0771	Oct-07	1	I	CV	31	8071	14754	creole	2007-11-03	gallinero	hh	Ti	7	0	0	0				0	1	0	0	0	0
772	CHi07o0772	Oct-07	1	I	CV	31	8071	14754	creole	2007-11-03	gallinero	hh	Ti	7	0	0	0	0		0	1	1	0	0	0	0
773	CHi07o0773	Oct-07	1	I	CV	31	8071	14754	creole	2007-11-03	gallinero	hh	Ti	7	0	0	0	0		0	1	1	0	0	0	0
774	CHi07o0774	Oct-07	1	I	CV	31	8071	14754	creole	2007-11-03	gallinero	hh	Ti	7	0	0	0	0		0	1	1	0	0	0	0
775	CHi07o0775	Oct-07	1	I	CV	31	8071	14754	creole	2007-11-03	gallinero	hh	Ti	7	0	0	0	0		0	1	1	0	0	0	0
776	CHi07o0776	Oct-07	1	I	CV	31	8071	14754	creole	2007-11-03	gallinero	hh	Ti	7	0	0	0	0		0	1	1	0	0	0	0
777	CHi07o0777	Oct-07	1	I	CV	31	8071	14754	creole	2007-11-03	gallinero	hh	Ti	7	0	0	0	0		0	1	1	0	0	0	0
778	CHi07o0778	Oct-07	1	I	CV	31	8071	14754	creole	2007-11-03	gallinero	hh	Ti	7	0	0	0				0	1	0	0	0	0
779	CHi07o0779	Oct-07	1	I	CV	31	8071	14754	creole	2007-11-03	gallinero	hh	Ti	7	0	0	0				0	1	0	0	0	0
780	CHi07o0780	Oct-07	1	I	CV	31	8071	14754	creole	2007-11-03	gallinero	hh	Ti	7	0	0	0	0		0	1	1	0	0	0	0
781	CHi07o0781	Oct-07	1	I	CV	31	8071	14754	creole	2007-11-03	gallinero	hh	Ti	7	0	0	0	0		0	1	1	0	0	0	0
782	CHi07o0782	Oct-07	1	I	CV	31	8071	14754	creole	2007-11-03	gallinero	hh	Ti	7	0	0	0	0		0	1	1	0	0	0	0
783	CHi07o0783	Oct-07	1	I	CV	31	8071	14754	creole	2007-11-03	gallinero	hh	Ti	7	0	0	0	0		0	1	1	0	0	0	0
784	CHi07o0784	Oct-07	1	I	CV	31	8071	14754	creole	2007-11-03	gallinero	hh	Ti	7	0	0	0	0		0	1	1	0	0	0	0
785	CHi07o0785	Oct-07	1	I	CV	31	8071	14754	creole	2007-11-03	gallinero	hh	Ti	7	0	0	0				0	1	0	0	0	0
786	CHi07o0786	Oct-07	1	I	CV	31	8071	14754	creole	2007-11-03	gallinero	hh	Ti	7	0	0	0				0	1	0	0	0	0
787	CHi07o0787	Oct-07	1	I	CV	31	8071	14754	creole	2007-11-03	gallinero	hh	Ti	7	0	0	0				0	1	0	0	0	0
788	CHi07o0788	Oct-07	1	I	CV	31	8071	14754	creole	2007-11-03	gallinero	hh	Ti	7	0	0	0				0	1	0	0	0	0
789	CHi07o0789	Oct-07	1	I	CV	31	8071	14754	creole	2007-11-03	gallinero	hh	Ti	6	0	0	0	0		0	1	1	0	0	0	0
790	CHi07o0790	Oct-07	1	I	CV	31	8071	14754	creole	2007-11-03	gallinero	hh	Ti	6	0	0	0	0		0	1	1	0	0	0	0
791	CHi07o0791	Oct-07	1	I	CV	31	8071	14754	creole	2007-11-03	gallinero	hh	Ti	6	0	0	0	0		0	1	1	0	0	0	0
792	CHi07o0792	Oct-07	1	I	CV	31	8071	14754	creole	2007-11-03	gallinero	hh	Ti	6	0	0	0	0		0	1	1	0	0	0	0
793	CHi07o0793	Oct-07	1	I	CV	31	8071	14754	creole	2007-11-03	gallinero	hh	Ti	6	0	0	0	0		0	1	1	0	0	0	0
794	CHi07o0794	Oct-07	1	I	CV	31	8071	14754	creole	2007-11-03	gallinero	hh	Ti	6	0	0	0	0		0	1	1	0	0	0	0
795	CHi07o0795	Oct-07	1	I	CV	31	8071	14754	creole	2007-11-03	gallinero	hh	Ti	6	0	0	0	0		0	1	1	0	0	0	0
796	CHi07o0796	Oct-07	1	I	CV	31	8071	14754	creole	2007-11-03	gallinero	hh	Ti	6	0	0	0	0		0	1	1	0	0	0	0
797	CHi07o0797	Oct-07	1	I	CV	31	8071	14754	creole	2007-11-03	gallinero	hh	Ti	5	0	0	0	0		0	1	1	0	0	0	0
798	CHi07o0798	Oct-07	1	I	CV	31	8071	14754	creole	2007-11-03	gallinero	hh	Ti	5	0	0	0	0		0	1	1	0	0	0	0
799	CHi07o0799	Oct-07	1	I	CV	31	8071	14754	creole	2007-11-03	gallinero	hh	Ti	5	0	0	0	0		0	1	1	0	0	0	0
800	CHi07o0800	Oct-07	1	I	CV	31	8071	14754	creole	2007-11-03	gallinero	hh	Ti	5	0	0	0	0		0	1	1	0	0	0	0
801	CHi07o0801	Oct-07	1	I	CV	31	8071	14754	creole	2007-11-03	gallinero	hh	Ti	5	0	0	0	0		0	1	1	0	0	0	0
802	CHi07o0802	Oct-07	1	I	CV	31	8071	14754	creole	2007-11-03	gallinero	hh	Ti	5	0	0	0	0		0	1	1	0	0	0	0
803	CHi07o0803	Oct-07	1	I	CV	31	8071	14754	creole	2007-11-03	gallinero	hh	Ti	5	0	0	0	0		0	1	1	0	0	0	0
804	CHi07o0804	Oct-07	1	I	CV	31	8071	14754	creole	2007-11-03	gallinero	hh	Ti	5	0	0	0	0		0	1	1	0	0	0	0
805	CHi07o0805	Oct-07	1	I	CV	31	8071	14754	creole	2007-11-03	gallinero	hh	Ti	5	0	0	0	0		0	1	1	0	0	0	0
806	CHi07o0806	Oct-07	1	I	CV	31	8071	14754	creole	2007-11-03	gallinero	hh	Ti	5	0	0	0	0		0	1	1	0	0	0	0
807	CHi07o0807	Oct-07	1	I	CV	31	8071	14754	creole	2007-11-03	gallinero	hh	Ti	5	0	0	0	0		0	1	1	0	0	0	0
808	CHi07o0808	Oct-07	1	I	CV	31	8071	14754	creole	2007-11-03	gallinero	hh	Ti	5	0	0	0	0		0	1	1	0	0	0	0
809	CHi07o0809	Oct-07	1	I	CV	31	8071	14754	creole	2007-11-03	gallinero	hh	Ti	5	0	0	0	0		0	1	1	0	0	0	0
810	CHi07o0810	Oct-07	1	I	CV	31	8071	14754	creole	2007-11-03	gallinero	hh	Ti	5	0	0	0	0		0	1	1	0	0	0	0
811	CHi07o0811	Oct-07	1	I	CV	31	8071	14754	creole	2007-11-03	gallinero	hh	Ti	5	0	0	0	0		0	1	1	0	0	0	0
812	CHi07o0812	Oct-07	1	I	CV	31	8071	14754	creole	2007-11-03	gallinero	hh	Ti	5	0	0	0	0		0	1	1	0	0	0	0
813	CHi07o0813	Oct-07	1	I	CV	31	8071	14754	creole	2007-11-03	gallinero	hh	Ti	5	0	0	0	0		0	1	1	0	0	0	0
814	CHi07o0814	Oct-07	1	I	CV	31	8071	14754	creole	2007-11-03	gallinero	hh	Ti	5	0	0	0	0		0	1	1	0	0	0	0
815	CHi07o0815	Oct-07	1	I	CV	31	8071	14754	creole	2007-11-03	gallinero	hh	Ti	5	0	0	0				0	1	0	0	0	0
816	CHi07o0816	Oct-07	1	I	CV	31	8071	14754	creole	2007-11-03	gallinero	hh	Ti	5	0	0	0	0		0	1	1	0	0	0	0
817	CHi07o0817	Oct-07	1	I	CV	31	8071	14754	creole	2007-11-03	gallinero	hh	Ti	5	0	0	0	0		0	1	1	0	0	0	0
818	CHi07o0818	Oct-07	1	I	CV	31	8071	14754	creole	2007-11-03	gallinero	hh	Ti	5	0	0	0	0		0	1	1	0	0	0	0
819	CHi07o0819	Oct-07	1	I	CV	31	8071	14754	creole	2007-11-03	gallinero	hh	Ti	4	0	0	0	0		0	1	1	0	0	0	0
820	CHi07o0820	Oct-07	1	I	CV	31	8071	14754	creole	2007-11-03	gallinero	hh	Ti	4	0	0	0	0		0	1	1	0	0	0	0
821	CHi07o0821	Oct-07	1	I	CV	31	8071	14754	creole	2007-11-03	gallinero	hh	Ti	4	0	0	0	0		0	1	1	0	0	0	0
822	CHi07o0822	Oct-07	1	I	CV	31	8071	14754	creole	2007-11-03	gallinero	hh	Ti	4	0	0	0	0		0	1	1	0	0	0	0
823	CHi07o0823	Oct-07	1	I	CV	31	8071	14754	creole	2007-11-03	gallinero	hh	Ti	4	0	0	0	0		0	1	1	0	0	0	0
824	CHi07o0824	Oct-07	1	I	CV	31	8071	14754	creole	2007-11-03	gallinero	hh	Ti	4	0	0	0	0		0	1	1	0	0	0	0
825	CHi07o0825	Oct-07	1	I	CV	31	8071	14754	creole	2007-11-03	gallinero	hh	Ti	4	0	0	0	0		0	1	1	0	0	0	0
826	CHi07o0826	Oct-07	1	I	CV	31	8071	14754	creole	2007-11-03	gallinero	hh	Ti	3	0	0	0	0		0	1	1	0	0	0	0
827	CHi07o0827	Oct-07	1	I	CV	31	8071	14754	creole	2007-11-03	gallinero	hh	Ti	3	0	0	0	0		0	1	1	0	0	0	0
828	CHi07o0828	Oct-07	1	I	CV	31	8071	14754	creole	2007-11-03	gallinero	hh	Ti	3	0	0	0	0		0	1	1	0	0	0	0
829	CHi07o0829	Oct-07	1	I	CV	31	8071	14754	creole	2007-11-03	gallinero	hh	Ti	3	0	0	0	0		0	1	1	0	0	0	0
830	CHi07o0830	Oct-07	1	I	CV	31	8071	14754	creole	2007-11-03	gallinero	hh	Ti	3	0	0	0	0		0	1	1	0	0	0	0
831	CHi07o0831	Oct-07	1	I	CV	31	8071	14754	creole	2007-11-03	gallinero	hh	Ti	3	0	0	0	0		0	1	1	0	0	0	0
832	CHi07o0832	Oct-07	1	I	CV	31	8071	14754	creole	2007-11-03	gallinero	hh	Ti	3	0	0	0	0		0	1	1	0	0	0	0
833	CHi07o0833	Oct-07	1	I	CV	31	8071	14754	creole	2007-11-03	gallinero	hh	Ti	3	0	0	0	0		0	1	1	0	0	0	0
834	CHi07o0834	Oct-07	1	I	CV	31	8071	14754	creole	2007-11-03	gallinero	hh	Ti	3	0	0	0	0		0	1	1	0	0	0	0
835	CHi07o0835	Oct-07	1	I	CV	31	8071	14754	creole	2007-11-03	gallinero	hh	Ti	3	0	0	0				0	1	0	0	0	0
836	CHi07o0836	Oct-07	1	I	CV	31	8071	14754	creole	2007-11-03	gallinero	hh	Ti	3	0	0	0	0		0	1	1	0	0	0	0
837	CHi07o0837	Oct-07	1	I	CV	31	8071	14754	creole	2007-11-03	gallinero	hh	Ti	3	0	0	0	0		0	1	1	0	0	0	0
838	CHi07o0838	Oct-07	1	I	CV	31	8071	14754	creole	2007-11-03	gallinero	hh	Ti	3	0	0	0	0		0	1	1	0	0	0	0
839	CHi07o0839	Oct-07	1	I	CV	31	8071	14754	creole	2007-11-03	gallinero	hh	Ti	3	0	0	0	0		0	1	1	0	0	0	0
840	CHi07o0840	Oct-07	1	I	CV	31	8071	14754	creole	2007-11-03	gallinero	hh	Ti	3	0	0	0	0		0	1	1	0	0	0	0
841	CHi07o0841	Oct-07	1	I	CV	31	8071	14754	creole	2007-11-03	gallinero	hh	Ti	3	0	0	0	0		0	1	1	0	0	0	0
842	CHi07o0842	Oct-07	1	I	CV	31	8071	14754	creole	2007-11-03	gallinero	hh	Ti	3	0	0	0				0	1	0	0	0	0
843	CHi07o0843	Oct-07	1	I	CV	31	8071	14754	creole	2007-11-03	gallinero	hh	Ti	3	0	0	0				0	1	0	0	0	0
844	CHi07o0844	Oct-07	1	I	CV	31	8071	14754	creole	2007-11-03	gallinero	hh	Ti	3	0	0	0				0	1	0	0	0	0
845	CHi07o0845	Oct-07	1	I	CV	31	8071	14754	creole	2007-11-03	gallinero	hh	Ti	3	0	0	0				0	1	0	0	0	0
846	CHi07o0846	Oct-07	1	I	CV	31	8071	14754	creole	2007-11-03	gallinero	hh	Ti	3	0	0	0				0	1	0	0	0	0
847	CHi07o0847	Oct-07	1	I	CV	31	8071	14754	creole	2007-11-03	gallinero	hh	Ti	3	0	0	0				0	1	0	0	0	0
848	CHi07o0848	Oct-07	1	I	CV	31	8071	14754	creole	2007-11-03	gallinero	hh	Ti	3	0	0	0				0	1	0	0	0	0
849	CHi07o0849	Oct-07	1	I	CV	31	8071	14754	creole	2007-11-03	gallinero	hh	Ti	3	0	0	0				0	1	0	0	0	0
850	CHi07o0850	Oct-07	1	I	CV	31	8071	14754	creole	2007-11-03	gallinero	hh	Ti	3	0	0	0				0	1	0	0	0	0
851	CHi07o0851	Oct-07	1	I	CV	31	8071	14754	creole	2007-11-03	gallinero	hh	Ti	3	0	0	0				0	1	0	0	0	0
852	CHi07o0852	Oct-07	1	I	CV	31	8071	14754	creole	2007-11-03	gallinero	hh	Ti	3	0	0	0				0	1	0	0	0	0
853	CHi07o0853	Oct-07	1	I	CV	31	8071	14754	creole	2007-11-03	gallinero	hh	Ti	3	0	0	0				0	1	0	0	0	0
854	CHi07o0854	Oct-07	1	I	CV	31	8071	14754	creole	2007-11-03	gallinero	hh	Ti	3	0	0	0				0	1	0	0	0	0
855	CHi07o0855	Oct-07	1	I	CV	31	8071	14754	creole	2007-11-03	gallinero	hh	Ti	3	0	0	0				0	1	0	0	0	0
856	CHi07o0856	Oct-07	1	I	CV	31	8071	14754	creole	2007-11-03	gallinero	hh	Ti	3	0	0	0				0	1	0	0	0	0
857	CHi07o0857	Oct-07	1	I	CV	31	8071	14754	creole	2007-11-03	gallinero	hh	Ti	3	0	0	0				0	1	0	0	0	0
858	CHi07o0858	Oct-07	1	I	CV	31	8071	14754	creole	2007-11-03	gallinero	hh	Ti	3	0	0	0				0	1	0	0	0	0
859	CHi07o0859	Oct-07	1	I	CV	31	8071	14754	creole	2007-11-03	gallinero	hh	Ti	3	0	0	0				0	1	0	0	0	0
860	CHi07o0860	Oct-07	1	I	CV	31	8071	14754	creole	2007-11-03	gallinero	hh	Ti	3	0	0	0				0	1	0	0	0	0
861	CHi07o0861	Oct-07	1	I	CV	31	8071	14754	creole	2007-11-03	gallinero	hh	Ti	3	0	0	0				0	1	0	0	0	0
862	CHi07o0862	Oct-07	1	I	CV	31	8071	14754	creole	2007-11-03	gallinero	hh	Ti	3	0	0	0				0	1	0	0	0	0
863	CHi07o0863	Oct-07	1	I	CV	31	8071	14754	creole	2007-11-03	gallinero	hh	Ti	3	0	0	0				0	1	0	0	0	0
864	CHi07o0864	Oct-07	1	I	CV	31	8071	14754	creole	2007-11-03	gallinero	hh	Ti	3	0	0	0				0	1	0	0	0	0
865	CHi07o0865	Oct-07	1	I	CV	31	8071	14754	creole	2007-11-03	gallinero	hh	Ti	3	0	0	0				0	1	0	0	0	0
866	CHi07o0866	Oct-07	1	I	CV	31	8071	14754	creole	2007-11-03	gallinero	hh	Ti	3	0	0	0				0	1	0	0	0	0
867	CHi07o0867	Oct-07	1	I	CV	31	8071	14754	creole	2007-11-03	gallinero	hh	Ti	3	0	0	0				0	1	0	0	0	0
868	CHi07o0868	Oct-07	1	I	CV	31	8071	14754	creole	2007-11-03	gallinero	hh	Ti	3	0	0	0				0	1	0	0	0	0
869	CHi07o0869	Oct-07	1	I	CV	31	8071	14754	creole	2007-11-03	gallinero	hh	Ti	3	0	0	0				0	1	0	0	0	0
870	CHi07o0870	Oct-07	1	I	CV	31	8071	14754	creole	2007-11-03	gallinero	hh	Ti	3	0	0	0				0	1	0	0	0	0
871	CHi07o0871	Oct-07	1	I	CV	31	8071	14754	creole	2007-11-03	gallinero	hh	Ti	3	0	0	0				0	1	0	0	0	0
872	CHi07o0872	Oct-07	1	I	CV	31	8071	14754	creole	2007-11-03	gallinero	hh	Ti	3	0	0	0				0	1	0	0	0	0
873	CHi07o0873	Oct-07	1	I	CV	31	8071	14754	creole	2007-11-03	gallinero	hh	Ti	3	0	0	0				0	1	0	0	0	0
874	CHi07o0874	Oct-07	1	I	CV	31	8071	14754	creole	2007-11-03	gallinero	hh	Ti	3	0	0	0				0	1	0	0	0	0
875	CHi07o0875	Oct-07	1	I	CV	31	8071	14754	creole	2007-11-03	gallinero	hh	Ti	3	0	0	0				0	1	0	0	0	0
876	CHi07o0876	Oct-07	1	I	CV	31	8071	14754	creole	2007-11-03	gallinero	hh	Ti	3	0	0	0				0	1	0	0	0	0
877	CHi07o0877	Oct-07	1	I	CV	31	8071	14754	creole	2007-11-03	gallinero	hh	Ti	3	0	0	0				0	1	0	0	0	0
878	CHi07o0878	Oct-07	1	I	CV	31	8071	14754	creole	2007-11-03	gallinero	hh	Ti	3	0	0	0				0	1	0	0	0	0
886	CHi07o0886	Oct-07	1	I	SV	34	8397	11347	creole	2007-11-05	domi	hh	Ti	6	0	0	0	0		0	1	1	0	0	0	0
887	CHi07o0887	Oct-07	1	I	CHU	35	1757	12867	creole	2007-11-05	domi	hh	Ti	7	0	0	0	0		0	1	1	0	0	0	0
888	CHi07o0888	Oct-07	1	I	CHU	35	1757	12867	creole	2007-11-05	domi	hh	Ti	7	0	0	0	0		0	1	1	0	0	0	0
889	CHi07o0889	Oct-07	1	I	CHU	35	1757	12867	creole	2007-11-05	domi	hh	Ti	7	0	0	0	0		0	1	1	0	0	0	0
890	CHi07o0890	Oct-07	1	I	CHU	35	1757	12867	creole	2007-11-05	domi	hh	Ti	5	0	0	0	0		0	1	1	0	0	0	0
891	CHi07o0891	Oct-07	1	I	CHU	35	1757	12867	creole	2007-11-05	domi	hh	Ti	5	0	0	0	0		0	1	1	0	0	0	0
892	CHi07o0892	Oct-07	1	I	SV	36	8639	9104	creole	2007-11-05	domi	hh	Ti	7	0	0	0	0		0	1	1	0	0	0	0
893	CHi07o0893	Oct-07	1	I	CHU	37	306	15098	creole	2007-11-05	domi	hh	Ti	5	0	0	0	0		0	1	1	1	0	0	0
894	CHi07o0894	Oct-07	1	I	SV	38	8000	10421	creole	2007-11-05	codetro	hh	Ti	5	0	0	0	0		0	1	1	0	0	0	0
895	CHi07o0895	Oct-07	1	I	SV	38	8000	10421	creole	2007-11-05	domi	hh	Ti	5	0	0	0	0		0	1	1	0	0	0	0
896	CHi07o0896	Oct-07	1	I	CHU	39	48	15965	creole	2007-11-05	gallinero	hh	Ti	6	0	0	0	0		0	1	0
897	CHi07o0897	Oct-07	1	I	CHU	39	48	15965	creole	2007-11-05	gallinero	hh	Ti	5	0	0	0				0	0
911	CHi07o0911	Oct-07	1	I	CHU	40	1490	17203	qom	2007-11-06	codetro	posthhext	Ti	6	0	0	0	1		1	1	1	1	1	1	0
912	CHi07o0912	Oct-07	1	I	CHU	40	1490	17203	qom	2007-11-06	codetro	posthhext	Ti	6	0	0	0	1		1	1	1	1	1	1	0
913	CHi07o0913	Oct-07	1	I	CHU	40	1490	17203	qom	2007-11-06	codetro	posthhext	Ti	5	0	0	0	1	1	1	1	1	1	1	1	0
914	CHi07o0914	Oct-07	1	I	CHU	40	1490	17203	qom	2007-11-06	codetro	posthhext	Ti	5	0	0	0	1		1	1	1	1	1	1	0
915	CHi07o0915	Oct-07	1	I	CHU	40	1490	17203	qom	2007-11-06	codetro	posthhext	Ti	4	0	0	0	0		0	1	1	1	1	1	0
916	CHi07o0916	Oct-07	1	I	CHU	40	1490	17203	qom	2007-11-06	codetro	posthhext	Ti	3	0	0	0				0	1	1	1	1	0
917	CHi07o0917	Oct-07	1	I	CHU	40	1490	17203	qom	2007-11-06	codetro	posthhext	Ti	3	0	0	0				0	1	1	1	1	0
918	CHi07o0918	Oct-07	1	I	CHU	40	1490	17203	qom	2007-11-06	codetro	posthhext	Ti	3	0	0	0				0	1	1	1	1	0
919	CHi07o0919	Oct-07	1	I	CHU	40	1490	17203	qom	2007-11-06	codetro	posthhext	Ti	3	0	0	0				0	1	1	1	1	0
920	CHi07o0920	Oct-07	1	I	CHU	40	1490	17203	qom	2007-11-06	codetro	posthhext	Ti	3	0	0	0				0	1	1	1	1	0
921	CHi07o0921	Oct-07	1	I	CHU	40	1490	17203	qom	2007-11-06	codetro	posthhext	Ti	3	0	0	0				0	1	1	1	1	0
922	CHi07o0922	Oct-07	1	I	CHU	40	1490	17203	qom	2007-11-06	domi	hh	Ti	6	0	0	0	1		1	1	1	1	1	1	0
923	CHi07o0923	Oct-07	1	I	CHU	41	1696	17167	qom	2007-11-06	codetro	hh	Ti	7	0	0	0	1		1	1	1	1	1	1	0
924	CHi07o0924	Oct-07	1	I	CHU	41	1696	17167	qom	2007-11-06	codetro	hh	Ti	7	0	0	0	1		1	1	1	1	1	1	0
925	CHi07o0925	Oct-07	1	I	CHU	41	1696	17167	qom	2007-11-06	codetro	hh	Ti	7	0	0	0				0	1	1	1	1	0
926	CHi07o0926	Oct-07	1	I	CHU	41	1696	17167	qom	2007-11-06	codetro	hh	Ti	6	0	0	0	1		1	1	1	1	1	1	0
927	CHi07o0927	Oct-07	1	I	CHU	41	1696	17167	qom	2007-11-06	codetro	hh	Ti	6	0	0	0	1		1	1	1	1	1	1	0
928	CHi07o0928	Oct-07	1	I	CHU	41	1696	17167	qom	2007-11-06	codetro	hh	Ti	6	0	0	0	1		1	1	1	1	1	1	0
929	CHi07o0929	Oct-07	1	I	CHU	41	1696	17167	qom	2007-11-06	codetro	hh	Ti	5	0	0	0	1		1	1	1	1	1	1	0
930	CHi07o0930	Oct-07	1	I	CHU	41	1696	17167	qom	2007-11-06	codetro	hh	Ti	5	0	0	0	1		1	1	1	1	1	1	0
931	CHi07o0931	Oct-07	1	I	CHU	41	1696	17167	qom	2007-11-06	codetro	hh	Ti	5	0	0	0	1		1	1	1	1	1	1	0
932	CHi07o0932	Oct-07	1	I	CHU	41	1696	17167	qom	2007-11-06	codetro	hh	Ti	5	0	0	0	1		1	1	1	1	1	1	0
933	CHi07o0933	Oct-07	1	I	CHU	41	1696	17167	qom	2007-11-06	codetro	hh	Ti	5	0	0	0	1		1	1	1	1	1	1	0
934	CHi07o0934	Oct-07	1	I	CHU	41	1696	17167	qom	2007-11-06	codetro	hh	Ti	5	0	0	0	0		0	1	1	1	1	1	0
935	CHi07o0935	Oct-07	1	I	CHU	41	1696	17167	qom	2007-11-06	codetro	posthhext	Ti	7	0	0	0				0	1	1	1	1	0
936	CHi07o0936	Oct-07	1	I	CHU	41	1696	17167	qom	2007-11-06	codetro	posthhext	Ti	6	0	0	0	1		1	1	1	1	1	1	0
937	CHi07o0937	Oct-07	1	I	CHU	41	1696	17167	qom	2007-11-06	codetro	posthhext	Ti	6	0	0	0	1		1	1	1	1	1	1	0
938	CHi07o0938	Oct-07	1	I	CHU	41	1696	17167	qom	2007-11-06	codetro	posthhext	Ti	5	0	0	0				0	1	1	1	1	0
939	CHi07o0939	Oct-07	1	I	CHU	41	1696	17167	qom	2007-11-06	domi	hh	Ti	6	0	0	0	1		1	1	1	1	1	1	0
940	CHi07o0940	Oct-07	1	I	CHU	41	1696	17167	qom	2007-11-06	domi	hh	Ti	5	0	0	0	1		1	1	1	1	1	1	0
941	CHi07o0941	Oct-07	1	I	CHU	41	1696	17167	qom	2007-11-06	domi	hh	Ti	5	0	0	0	1		1	1	1	1	1	1	0
942	CHi07o0942	Oct-07	1	I	CHU	41	1696	17167	qom	2007-11-06	codetro	hh	Ti	7	0	0	0	1		1	1	1	1	1	1	0
943	CHi07o0943	Oct-07	1	I	CHU	41	1696	17167	qom	2007-11-06	codetro	hh	Ti	7	0	0	0	1		1	1	1	1	1	1	0
944	CHi07o0944	Oct-07	1	I	CHU	41	1696	17167	qom	2007-11-06	codetro	hh	Ti	7	0	0	0	1		1	1	1	1	1	1	0
945	CHi07o0945	Oct-07	1	I	CHU	41	1696	17167	qom	2007-11-06	codetro	hh	Ti	7	0	0	0				0	1	1	1	1	0
946	CHi07o0946	Oct-07	1	I	CHU	41	1696	17167	qom	2007-11-06	codetro	hh	Ti	7	0	0	0				0	1	1	1	1	0
947	CHi07o0947	Oct-07	1	I	CHU	41	1696	17167	qom	2007-11-06	codetro	hh	Ti	6	0	0	0	1		1	1	1	1	1	1	0
948	CHi07o0948	Oct-07	1	I	CHU	41	1696	17167	qom	2007-11-06	codetro	hh	Ti	6	0	0	0	1		1	1	1	1	1	1	0
949	CHi07o0949	Oct-07	1	I	CHU	41	1696	17167	qom	2007-11-06	codetro	hh	Ti	6	0	0	0	1		1	1	1	1	1	1	0
950	CHi07o0950	Oct-07	1	I	CHU	41	1696	17167	qom	2007-11-06	codetro	hh	Ti	6	0	0	0				0	1	1	1	1	0
951	CHi07o0951	Oct-07	1	I	CHU	41	1696	17167	qom	2007-11-06	codetro	hh	Ti	6	0	0	0	1		1	1	1	1	1	1	0
952	CHi07o0952	Oct-07	1	I	CHU	41	1696	17167	qom	2007-11-06	codetro	hh	Ti	6	0	0	0				0	1	1	1	1	0
953	CHi07o0953	Oct-07	1	I	CHU	41	1696	17167	qom	2007-11-06	codetro	hh	Ti	5	0	0	0				0	1	1	1	1	0
954	CHi07o0954	Oct-07	1	I	CHU	41	1696	17167	qom	2007-11-06	codetro	hh	Ti	5	0	0	0	1		1	1	1	1	1	1	0
955	CHi07o0955	Oct-07	1	I	CHU	41	1696	17167	qom	2007-11-06	codetro	hh	Ti	5	0	0	0	1		1	1	1	1	1	1	0
956	CHi07o0956	Oct-07	1	I	CHU	41	1696	17167	qom	2007-11-06	codetro	hh	Ti	5	0	0	0	1		1	1	1	1	1	1	0
957	CHi07o0957	Oct-07	1	I	CHU	41	1696	17167	qom	2007-11-06	codetro	hh	Ti	5	0	0	0				0	1	1	1	1	0
958	CHi07o0958	Oct-07	1	I	CHU	41	1696	17167	qom	2007-11-06	codetro	hh	Ti	3	0	0	0				0	1	1	1	1	0
959	CHi07o0959	Oct-07	1	I	CHU	41	1696	17167	qom	2007-11-06	codetro	hh	Ti	3	0	0	0				0	1	1	1	1	0
960	CHi07o0960	Oct-07	1	I	CHU	41	1696	17167	qom	2007-11-06	codetro	hh	Ti	5	0	0	0				0	1	1	1	1	0
961	CHi07o0961	Oct-07	1	I	CHU	42	802	17339	qom	2007-11-06	domi	hh	Ti	6	0	0	0	1		1	1	1	0	1	0	0
962	CHi07o0962	Oct-07	1	I	CHU	43	953	16901	qom	2007-11-06	domi	hh	Ti	7	0	0	0	1		1	1	1	0	1	0	0
963	CHi07o0963	Oct-07	1	I	CHU	42	802	17339	qom	2007-11-06	domi	hh	Ti	3	0	0	0	0		0	1	1	0	1	0	0
964	CHi07o0964	Oct-07	1	I	CHU	42	802	17339	qom	2007-11-06	domi	hh	Ti	3	0	0	0	0		0	1	1	0	1	0	0
965	CHi07o0965	Oct-07	1	I	CHU	42	802	17339	qom	2007-11-06	domi	hh	Ti	3	0	0	0	0		0	1	1	0	1	0	0
966	CHi07o0966	Oct-07	1	I	CHU	42	802	17339	qom	2007-11-06	domi	hh	Ti	3	0	0	0		0	0	1	1	0	1	0	0
967	CHi07o0967	Oct-07	1	I	10M	44	2621	17273	qom	2007-11-06	domi	posthhext	Ti	7	0	0	0				0	1	1	1	1	0
968	CHi07o0968	Oct-07	1	I	10M	44	2621	17273	qom	2007-11-06	domi	posthhext	Ti	7	0	0	0				0	1	1	1	1	0
969	CHi07o0969	Oct-07	1	I	10M	44	2621	17273	qom	2007-11-06	domi	posthhext	Ti	6	0	0	0	0		0	1	1	1	1	1	0
970	CHi07o0970	Oct-07	1	I	10M	44	2621	17273	qom	2007-11-06	domi	posthhext	Ti	6	0	0	0	1		1	1	1	1	1	1	0
971	CHi07o0971	Oct-07	1	I	10M	44	2621	17273	qom	2007-11-06	domi	posthhext	Ti	6	0	0	0	1		1	1	1	1	1	1	0
972	CHi07o0972	Oct-07	1	I	10M	44	2621	17273	qom	2007-11-06	domi	posthhext	Ti	5	0	0	0	0		0	1	1	1	1	1	0
973	CHi07o0973	Oct-07	1	I	10M	44	2621	17273	qom	2007-11-06	domi	posthhext	Ti	5	0	0	0	0	0	0	1	1	1	1	1	0
974	CHi07o0974	Oct-07	1	I	10M	44	2621	17273	qom	2007-11-06	domi	posthhext	Ti	5	0	0	0		0	0	1	1	1	1	1	0
975	CHi07o0975	Oct-07	1	I	10M	44	2621	17273	qom	2007-11-06	domi	posthhext	Ti	5	0	0	0	0		0	1	1	1	1	1	0
976	CHi07o0976	Oct-07	1	I	10M	44	2621	17273	qom	2007-11-06	domi	posthhext	Ti	5	0	0	0	0	0	0	1	1	1	1	1	0
977	CHi07o0977	Oct-07	1	I	10M	44	2621	17273	qom	2007-11-06	domi	posthhext	Ti	5	0	0	0		1	1	1	1	1	1	1	0
978	CHi07o0978	Oct-07	1	I	10M	44	2621	17273	qom	2007-11-06	domi	posthhext	Ti	5	0	0	0	1	0	1	1	1	1	1	1	0
979	CHi07o0979	Oct-07	1	I	10M	44	2621	17273	qom	2007-11-06	domi	posthhext	Ti	5	0	0	0	0	1	1	1	1	1	1	1	0
980	CHi07o0980	Oct-07	1	I	10M	44	2621	17273	qom	2007-11-06	domi	posthhext	Ti	5	0	0	0	0	1	1	1	1	1	1	1	0
981	CHi07o0981	Oct-07	1	I	10M	44	2621	17273	qom	2007-11-06	domi	posthhext	Ti	5	0	0	0		1	1	1	1	1	1	1	0
982	CHi07o0982	Oct-07	1	I	10M	44	2621	17273	qom	2007-11-06	domi	posthhext	Ti	5	0	0	0	1	1	1	1	1	1	1	1	0
983	CHi07o0983	Oct-07	1	I	10M	44	2621	17273	qom	2007-11-06	domi	posthhext	Ti	5	0	0	0	0	0	0	1	1	1	1	1	0
984	CHi07o0984	Oct-07	1	I	10M	44	2621	17273	qom	2007-11-06	domi	posthhext	Ti	5	0	0	0				0	1	1	1	1	0
985	CHi07o0985	Oct-07	1	I	10M	44	2621	17273	qom	2007-11-06	domi	posthhext	Ti	5	0	0	0	0		0	1	1	1	1	1	0
986	CHi07o0986	Oct-07	1	I	10M	44	2621	17273	qom	2007-11-06	domi	posthhext	Ti	4	0	0	0		0	0	1	1	1	1	1	0
987	CHi07o0987	Oct-07	1	I	10M	44	2621	17273	qom	2007-11-06	domi	posthhext	Ti	3	0	0	0		0	0	1	1	1	1	1	0
988	CHi07o0988	Oct-07	1	I	10M	44	2621	17273	qom	2007-11-06	domi	posthhext	Ti	3	0	0	0		1	1	1	1	1	1	1	0
989	CHi07o0989	Oct-07	1	I	10M	44	2621	17273	qom	2007-11-06	domi	hh	Ti	7	0	0	0		1	1	1	1	1	1	1	0
990	CHi07o0990	Oct-07	1	I	10M	44	2621	17273	qom	2007-11-06	domi	hh	Ti	7	0	0	0	0		0	1	1	1	1	1	0
991	CHi07o0991	Oct-07	1	I	10M	44	2621	17273	qom	2007-11-06	domi	hh	Ti	7	0	0	0	1		1	1	1	1	1	1	0
992	CHi07o0992	Oct-07	1	I	10M	44	2621	17273	qom	2007-11-06	domi	hh	Ti	7	0	0	0				0	1	1	1	1	0
993	CHi07o0993	Oct-07	1	I	10M	44	2621	17273	qom	2007-11-06	domi	hh	Ti	7	0	0	0	0		0	1	1	1	1	1	0
994	CHi07o0994	Oct-07	1	I	10M	44	2621	17273	qom	2007-11-06	domi	hh	Ti	7	0	0	0	1		1	1	1	1	1	1	0
995	CHi07o0995	Oct-07	1	I	10M	44	2621	17273	qom	2007-11-06	domi	hh	Ti	6	0	0	0	0		0	1	1	1	1	1	0
996	CHi07o0996	Oct-07	1	I	10M	44	2621	17273	qom	2007-11-06	domi	hh	Ti	6	0	0	0	1		1	1	1	1	1	1	0
997	CHi07o0997	Oct-07	1	I	10M	44	2621	17273	qom	2007-11-06	domi	hh	Ti	6	0	0	0	0		0	1	1	1	1	1	0
998	CHi07o0998	Oct-07	1	I	10M	44	2621	17273	qom	2007-11-06	domi	hh	Ti	6	0	0	0				0	1	1	1	1	0
999	CHi07o0999	Oct-07	1	I	10M	44	2621	17273	qom	2007-11-06	domi	hh	Ti	6	0	0	0	1		1	1	1	1	1	1	0
1000	CHi07o1000	Oct-07	1	I	10M	44	2621	17273	qom	2007-11-06	domi	hh	Ti	6	0	0	0				0	1	1	1	1	0
1001	CHi07o1001	Oct-07	1	I	10M	44	2621	17273	qom	2007-11-06	domi	hh	Ti	5	0	0	0	1	1	1	1	1	1	1	1	0
1002	CHi07o1002	Oct-07	1	I	10M	44	2621	17273	qom	2007-11-06	domi	hh	Ti	5	0	0	0	1	0	1	1	1	1	1	1	0
1003	CHi07o1003	Oct-07	1	I	10M	44	2621	17273	qom	2007-11-06	domi	hh	Ti	5	0	0	0		0	0	1	1	1	1	1	0
1004	CHi07o1004	Oct-07	1	I	10M	44	2621	17273	qom	2007-11-06	domi	hh	Ti	5	0	0	0	0		0	1	1	1	1	1	0
1005	CHi07o1005	Oct-07	1	I	10M	44	2621	17273	qom	2007-11-06	domi	hh	Ti	5	0	0	0	0	0	0	1	1	1	1	1	0
1006	CHi07o1006	Oct-07	1	I	10M	44	2621	17273	qom	2007-11-06	domi	hh	Ti	5	0	0	0	0	1	1	1	1	1	1	1	0
1007	CHi07o1007	Oct-07	1	I	10M	44	2621	17273	qom	2007-11-06	domi	hh	Ti	5	0	0	0	0	0	0	1	1	1	1	1	0
1008	CHi07o1008	Oct-07	1	I	10M	44	2621	17273	qom	2007-11-06	domi	hh	Ti	5	0	0	0	0	0	0	1	1	1	1	1	0
1009	CHi07o1009	Oct-07	1	I	10M	44	2621	17273	qom	2007-11-06	domi	hh	Ti	5	0	0	0	0	1	1	1	1	1	1	1	0
1010	CHi07o1010	Oct-07	1	I	10M	44	2621	17273	qom	2007-11-06	domi	hh	Ti	5	0	0	0	1	1	1	1	1	1	1	1	0
1011	CHi07o1011	Oct-07	1	I	10M	44	2621	17273	qom	2007-11-06	domi	hh	Ti	5	0	0	0	0	0	0	1	1	1	1	1	0
1012	CHi07o1012	Oct-07	1	I	10M	44	2621	17273	qom	2007-11-06	domi	hh	Ti	5	0	0	0	0	0	0	1	1	1	1	1	0
1013	CHi07o1013	Oct-07	1	I	10M	44	2621	17273	qom	2007-11-06	domi	hh	Ti	5	0	0	0	0	0	0	1	1	1	1	1	0
1014	CHi07o1014	Oct-07	1	I	10M	44	2621	17273	qom	2007-11-06	domi	hh	Ti	5	0	0	0	0	0	0	1	1	1	1	1	0
1015	CHi07o1015	Oct-07	1	I	10M	44	2621	17273	qom	2007-11-06	domi	hh	Ti	5	0	0	0	0	0	0	1	1	1	1	1	0
1016	CHi07o1016	Oct-07	1	I	10M	44	2621	17273	qom	2007-11-06	domi	hh	Ti	5	0	0	0		1	1	1	1	1	1	1	0
1017	CHi07o1017	Oct-07	1	I	10M	44	2621	17273	qom	2007-11-06	domi	hh	Ti	5	0	0	0		0	0	1	1	1	1	1	0
1018	CHi07o1018	Oct-07	1	I	10M	44	2621	17273	qom	2007-11-06	domi	hh	Ti	4	0	0	0	0	1	1	1	1	1	1	1	0
1019	CHi07o1019	Oct-07	1	I	10M	44	2621	17273	qom	2007-11-06	domi	hh	Ti	4	0	0	0		0	0	1	1	1	1	1	0
1020	CHi07o1020	Oct-07	1	I	10M	44	2621	17273	qom	2007-11-06	domi	hh	Ti	4	0	0	0		0	0	1	1	1	1	1	0
1021	CHi07o1021	Oct-07	1	I	10M	44	2621	17273	qom	2007-11-06	domi	hh	Ti	4	0	0	0		1	1	1	1	1	1	1	0
1022	CHi07o1022	Oct-07	1	I	10M	44	2621	17273	qom	2007-11-06	domi	hh	Ti	3	0	0	0	1	1	1	1	1	1	1	1	0
1023	CHi07o1023	Oct-07	1	I	10M	44	2621	17273	qom	2007-11-06	domi	hh	Ti	3	0	0	0	0	0	0	1	1	1	1	1	0
1024	CHi07o1024	Oct-07	1	I	10M	44	2621	17273	qom	2007-11-06	domi	hh	Ti	3	0	0	0				0	1	1	1	1	0
1025	CHi07o1025	Oct-07	1	I	10M	44	2621	17273	qom	2007-11-06	domi	hh	Ti	3	0	0	0				0	1	1	1	1	0
1026	CHi07o1026	Oct-07	1	I	10M	44	2621	17273	qom	2007-11-06	domi	hh	Ti	3	0	0	0		1	1	1	1	1	1	1	0
1027	CHi07o1027	Oct-07	1	I	10M	44	2621	17273	qom	2007-11-06	domi	hh	Ti	7	0	0	0	1		1	1	1	1	1	1	0
1028	CHi07o1028	Oct-07	1	I	10M	44	2621	17273	qom	2007-11-06	domi	hh	Ti	7	0	0	0	0		0	1	1	1	1	1	0
1029	CHi07o1029	Oct-07	1	I	10M	44	2621	17273	qom	2007-11-06	domi	hh	Ti	7	0	0	0	1		1	1	1	1	1	1	0
1030	CHi07o1030	Oct-07	1	I	10M	44	2621	17273	qom	2007-11-06	domi	hh	Ti	5	0	0	0	1		1	1	1	1	1	1	0
1031	CHi07o1031	Oct-07	1	I	10M	44	2621	17273	qom	2007-11-06	domi	hh	Ti	3	0	0	0	0		0	1	1	1	1	1	0
1032	CHi07o1032	Oct-07	1	I	10M	44	2621	17273	qom	2007-11-06	domi	hh	Ti	3	0	0	0				0	1	1	1	1	0
1033	CHi07o1033	Oct-07	1	I	CHU	41	1696	17167	qom	2007-11-06	codetro	posthhext	Ti	7	0	0	0				0	1	1	1	1	0
1034	CHi07o1034	Oct-07	1	I	CHU	41	1696	17167	qom	2007-11-06	codetro	posthhext	Ti	5	0	0	0	1		1	1	1	1	1	1	0
1035	CHi07o1035	Oct-07	1	I	CHU	41	1696	17167	qom	2007-11-06	codetro	posthhext	Ti	5	0	0	0	1		1	1	1	1	1	1	0
1036	CHi07o1036	Oct-07	1	I	CHU	41	1696	17167	qom	2007-11-06	codetro	posthhext	Ti	5	0	0	0	1		1	1	1	1	1	1	0
1037	CHi07o1037	Oct-07	1	I	CHU	41	1696	17167	qom	2007-11-06	codetro	posthhext	Ti	5	0	0	0				0	1	1	1	1	0
1038	CHi07o1038	Oct-07	1	I	CHU	41	1696	17167	qom	2007-11-06	codetro	posthhext	Ti	5	0	0	0				0	1	1	1	1	0
1039	CHi07o1039	Oct-07	1	I	SV	45	8002	12318	creole	2007-11-06	domi	hh	Ti	7	0	0	0	0		0	1	1	0	0	0	0
1040	CHi07o1040	Oct-07	1	I	SV	45	8002	12318	creole	2007-11-06	domi	hh	Ti	7	0	0	0	0		0	1	1	0	0	0	0
1041	CHi07o1041	Oct-07	1	I	SV	45	8002	12318	creole	2007-11-06	domi	hh	Ti	7	0	0	0				0	1	0	0	0	0
1042	CHi07o1042	Oct-07	1	I	SV	45	8002	12318	creole	2007-11-06	domi	hh	Ti	6	0	0	0	0		0	1	1	0	0	0	0
1043	CHi07o1043	Oct-07	1	I	SV	45	8002	12318	creole	2007-11-06	domi	hh	Ti	6	0	0	0	0		0	1	1	0	0	0	0
1044	CHi07o1044	Oct-07	1	I	SV	45	8002	12318	creole	2007-11-06	domi	hh	Ti	4	0	0	0	0		0	1	1	0	0	0	0
1045	CHi07o1045	Oct-07	1	I	SV	45	8002	12318	creole	2007-11-06	domi	hh	Ti	4	0	0	0	0		0	1	1	0	0	0	0
1046	CHi07o1046	Oct-07	1	I	SV	45	8002	12318	creole	2007-11-06	domi	hh	Ti	4	0	0	0				0	1	0	0	0	0
1047	CHi07o1047	Oct-07	1	I	SV	45	8002	12318	creole	2007-11-06	domi	hh	Ti	4	0	0	0	0		0	1	1	0	0	0	0
1048	CHi07o1048	Oct-07	1	I	SV	45	8002	12318	creole	2007-11-06	domi	hh	Ti	3	0	0	0	0		0	1	1	0	0	0	0
1049	CHi07o1049	Oct-07	1	I	SV	45	8002	12318	creole	2007-11-06	domi	hh	Ti	3	0	0	0	0		0	1	1	0	0	0	0
1050	CHi07o1050	Oct-07	1	I	SV	45	8002	12318	creole	2007-11-06	domi	hh	Ti	3	0	0	0	0		0	1	1	0	0	0	0
1051	CHi07o1051	Oct-07	1	I	SV	45	8002	12318	creole	2007-11-06	domi	hh	Ti	3	0	0	0	0		0	1	1	0	0	0	0
1052	CHi07o1052	Oct-07	1	I	SV	45	8002	12318	creole	2007-11-06	domi	hh	Ti	3	0	0	0	0		0	1	1	0	0	0	0
1053	CHi07o1053	Oct-07	1	I	SV	45	8002	12318	creole	2007-11-06	domi	hh	Ti	3	0	0	0	0		0	1	1	0	0	0	0
1054	CHi07o1054	Oct-07	1	I	SV	45	8002	12318	creole	2007-11-06	domi	hh	Ti	3	0	0	0				0	1	0	0	0	0
1055	CHi07o1055	Oct-07	1	I	SV	45	8002	12318	creole	2007-11-06	domi	hh	Ti	3	0	0	0				0	1	0	0	0	0
1056	CHi07o1056	Oct-07	1	I	SV	45	8002	12318	creole	2007-11-06	domi	hh	Ti	3	0	0	0				0	1	0	0	0	0
1057	CHi07o1057	Oct-07	1	I	SV	45	8002	12318	creole	2007-11-06	domi	hh	Ti	3	0	0	0				0	1	0	0	0	0
1058	CHi07o1058	Oct-07	1	I	SV	45	8002	12318	creole	2007-11-06	domi	hh	Ti	3	0	0	0				0	1	0	0	0	0
1059	CHi07o1059	Oct-07	1	I	SV	45	8002	12318	creole	2007-11-06	domi	hh	Ti	3	0	0	0				0	1	0	0	0	0
1060	CHi07o1060	Oct-07	1	I	SV	45	8002	12318	creole	2007-11-06	domi	hh	Ti	3	0	0	0				0	1	0	0	0	0
1061	CHi07o1061	Oct-07	1	I	SV	45	8002	12318	creole	2007-11-06	domi	hh	Ti	3	0	0	0				0	1	0	0	0	0
1062	CHi07o1062	Oct-07	1	I	SV	45	8002	12318	creole	2007-11-06	domi	hh	Ti	3	0	0	0				0	1	0	0	0	0
1063	CHi07o1063	Oct-07	1	I	SV	45	8002	12318	creole	2007-11-06	domi	hh	Ti	3	0	0	0				0	1	0	0	0	0
1064	CHi07o1064	Oct-07	1	I	SV	45	8002	12318	creole	2007-11-06	domi	hh	Ti	3	0	0	0				0	1	0	0	0	0
1065	CHi07o1065	Oct-07	1	I	SV	45	8002	12318	creole	2007-11-06	domi	hh	Ti	3	0	0	0				0	1	0	0	0	0
1066	CHi07o1066	Oct-07	1	I	SV	45	8002	12318	creole	2007-11-06	domi	hh	Ti	3	0	0	0				0	1	0	0	0	0
1067	CHi07o1067	Oct-07	1	I	SV	45	8002	12318	creole	2007-11-06	domi	hh	Ti	3	0	0	0				0	1	0	0	0	0
1068	CHi07o1068	Oct-07	1	I	SV	45	8002	12318	creole	2007-11-06	domi	hh	Ti	3	0	0	0				0	1	0	0	0	0
1069	CHi07o1069	Oct-07	1	I	SV	45	8002	12318	creole	2007-11-06	domi	posthhext	Ti	7	0	0	0	0		0	1	1	0	0	0	0
1070	CHi07o1070	Oct-07	1	I	SV	45	8002	12318	creole	2007-11-06	domi	posthhext	Ti	7	0	0	0	0		0	1	1	0	0	0	0
1071	CHi07o1071	Oct-07	1	I	SV	45	8002	12318	creole	2007-11-06	domi	posthhext	Ti	7	0	0	0				0	1	0	0	0	0
1072	CHi07o1072	Oct-07	1	I	SV	45	8002	12318	creole	2007-11-06	domi	posthhext	Ti	7	0	0	0	0		0	1	1	0	0	0	0
1073	CHi07o1073	Oct-07	1	I	SV	45	8002	12318	creole	2007-11-06	domi	posthhext	Ti	5	0	0	0	0		0	1	1	0	0	0	0
1074	CHi07o1074	Oct-07	1	I	SV	45	8002	12318	creole	2007-11-06	domi	posthhext	Ti	4	0	0	0	0		0	1	1	0	0	0	0
1075	CHi07o1075	Oct-07	1	I	SV	45	8002	12318	creole	2007-11-06	domi	posthhext	Ti	3	0	0	0	0		0	1	1	0	0	0	0
1076	CHi07o1076	Oct-07	1	I	SV	45	8002	12318	creole	2007-11-06	domi	posthhext	Ti	3	0	0	0				0	1	0	0	0	0
1077	CHi07o1077	Oct-07	1	I	SV	45	8002	12318	creole	2007-11-06	domi	posthhext	Ti	3	0	0	0				0	1	0	0	0	0
1078	CHi07o1078	Oct-07	1	I	SV	45	8002	12318	creole	2007-11-06	domi	posthhext	Ti	3	0	0	0				0	1	0	0	0	0
1079	CHi07o1079	Oct-07	1	I	SV	45	8002	12318	creole	2007-11-06	domi	posthhext	Ti	3	0	0	0				0	1	0	0	0	0
1080	CHi07o1080	Oct-07	1	I	SV	46	7831	11272	creole	2007-11-06	domi	hh	Ti	6	0	0	0	0		0	1	1	0	0	0	0
1081	CHi07o1081	Oct-07	1	I	SV	47	5898	12934	creole	2007-11-06	domi	rociadoext	Ti	7	0	0	0	0		0	1	0		0	0	0
1082	CHi07o1082	Oct-07	1	I	SV	47	5898	12934	creole	2007-11-06	domi	rociadoext	Ti	7	0	0	0				0	0		0	0	0
1083	CHi07o1083	Oct-07	1	I	SV	47	5898	12934	creole	2007-11-06	domi	rociadoext	Ti	7	0	0	0				0	0		0	0	0
1084	CHi07o1084	Oct-07	1	I	SV	47	5898	12934	creole	2007-11-06	domi	rociadoext	Ti	7	0	0	0	0		0	1	0		0	0	0
1085	CHi07o1085	Oct-07	1	I	SV	47	5898	12934	creole	2007-11-06	domi	rociadoext	Ti	7	0	0	0	0		0	1	0		0	0	0
1086	CHi07o1086	Oct-07	1	I	SV	47	5898	12934	creole	2007-11-06	domi	rociadoext	Ti	7	0	0	0	0		0	1	0		0	0	0
1087	CHi07o1087	Oct-07	1	I	SV	47	5898	12934	creole	2007-11-06	domi	rociadoext	Ti	7	0	0	0	0		0	1	0		0	0	0
1088	CHi07o1088	Oct-07	1	I	SV	47	5898	12934	creole	2007-11-06	domi	rociadoext	Ti	7	0	0	0				0	0		0	0	0
1089	CHi07o1089	Oct-07	1	I	SV	47	5898	12934	creole	2007-11-06	domi	rociadoext	Ti	7	0	0	0	0		0	1	0		0	0	0
1090	CHi07o1090	Oct-07	1	I	SV	47	5898	12934	creole	2007-11-06	domi	rociadoext	Ti	7	0	0	0	0		0	1	0		0	0	0
1091	CHi07o1091	Oct-07	1	I	SV	47	5898	12934	creole	2007-11-06	domi	rociadoext	Ti	6	0	0	0	0		0	1	0		0	0	0
1092	CHi07o1092	Oct-07	1	I	SV	47	5898	12934	creole	2007-11-06	domi	rociadoext	Ti	6	0	0	0	0		0	1	0		0	0	0
1093	CHi07o1093	Oct-07	1	I	SV	47	5898	12934	creole	2007-11-06	domi	rociadoext	Ti	6	0	0	0	0		0	1	0		0	0	0
1094	CHi07o1094	Oct-07	1	I	SV	47	5898	12934	creole	2007-11-06	domi	rociadoext	Ti	6	0	0	0				0	0		0	0	0
1095	CHi07o1095	Oct-07	1	I	SV	47	5898	12934	creole	2007-11-06	domi	rociadoext	Ti	6	0	0	0	0		0	1	0		0	0	0
1096	CHi07o1096	Oct-07	1	I	SV	47	5898	12934	creole	2007-11-06	domi	rociadoext	Ti	6	0	0	0				0	0		0	0	0
1097	CHi07o1097	Oct-07	1	I	SV	47	5898	12934	creole	2007-11-06	domi	rociadoext	Ti	6	0	0	0				0	0		0	0	0
1098	CHi07o1098	Oct-07	1	I	SV	47	5898	12934	creole	2007-11-06	domi	rociadoext	Ti	6	0	0	0	0		0	1	0		0	0	0
1099	CHi07o1099	Oct-07	1	I	SV	47	5898	12934	creole	2007-11-06	domi	rociadoext	Ti	6	0	0	0	0		0	1	0		0	0	0
1100	CHi07o1100	Oct-07	1	I	SV	47	5898	12934	creole	2007-11-06	domi	rociadoext	Ti	6	0	0	0	0		0	1	0		0	0	0
1101	CHi07o1101	Oct-07	1	I	SV	47	5898	12934	creole	2007-11-06	domi	rociadoext	Ti	6	0	0	0	0		0	1	0		0	0	0
1102	CHi07o1102	Oct-07	1	I	SV	47	5898	12934	creole	2007-11-06	domi	rociadoext	Ti	6	0	0	0	0		0	1	0		0	0	0
1103	CHi07o1103	Oct-07	1	I	SV	47	5898	12934	creole	2007-11-06	domi	rociadoext	Ti	5	0	0	0	0		0	1	0		0	0	0
1104	CHi07o1104	Oct-07	1	I	SV	47	5898	12934	creole	2007-11-06	domi	rociadoext	Ti	5	0	0	0	0		0	1	0		0	0	0
1105	CHi07o1105	Oct-07	1	I	SV	47	5898	12934	creole	2007-11-06	domi	rociadoext	Ti	5	0	0	0	0		0	1	0		0	0	0
1106	CHi07o1106	Oct-07	1	I	SV	47	5898	12934	creole	2007-11-06	domi	rociadoext	Ti	5	0	0	0	0		0	1	0		0	0	0
1107	CHi07o1107	Oct-07	1	I	SV	47	5898	12934	creole	2007-11-06	domi	rociadoext	Ti	5	0	0	0	0		0	1	0		0	0	0
1108	CHi07o1108	Oct-07	1	I	SV	47	5898	12934	creole	2007-11-06	domi	rociadoext	Ti	5	0	0	0	0		0	1	0		0	0	0
1109	CHi07o1109	Oct-07	1	I	SV	47	5898	12934	creole	2007-11-06	domi	rociadoext	Ti	5	0	0	0	0		0	1	0		0	0	0
1110	CHi07o1110	Oct-07	1	I	SV	47	5898	12934	creole	2007-11-06	domi	rociadoext	Ti	5	0	0	0				0	0		0	0	0
1111	CHi07o1111	Oct-07	1	I	SV	47	5898	12934	creole	2007-11-06	domi	rociadoext	Ti	5	0	0	0	0		0	1	0		0	0	0
1112	CHi07o1112	Oct-07	1	I	SV	47	5898	12934	creole	2007-11-06	domi	rociadoext	Ti	5	0	0	0	0		0	1	0		0	0	0
1113	CHi07o1113	Oct-07	1	I	SV	47	5898	12934	creole	2007-11-06	domi	rociadoext	Ti	5	0	0	0	0		0	1	0		0	0	0
1114	CHi07o1114	Oct-07	1	I	SV	47	5898	12934	creole	2007-11-06	domi	rociadoext	Ti	5	0	0	0	0		0	1	0		0	0	0
1115	CHi07o1115	Oct-07	1	I	SV	47	5898	12934	creole	2007-11-06	domi	rociadoext	Ti	5	0	0	0				0	0		0	0	0
1116	CHi07o1116	Oct-07	1	I	SV	47	5898	12934	creole	2007-11-06	domi	rociadoext	Ti	5	0	0	0	0		0	1	0		0	0	0
1117	CHi07o1117	Oct-07	1	I	SV	47	5898	12934	creole	2007-11-06	domi	rociadoext	Ti	4	0	0	0	0		0	1	0		0	0	0
1118	CHi07o1118	Oct-07	1	I	SV	47	5898	12934	creole	2007-11-06	domi	rociadoext	Ti	4	0	0	0				0	0		0	0	0
1119	CHi07o1119	Oct-07	1	I	SV	47	5898	12934	creole	2007-11-06	domi	rociadoext	Ti	3	0	0	0	0		0	1	0		0	0	0
1120	CHi07o1120	Oct-07	1	I	SV	47	5898	12934	creole	2007-11-06	domi	rociadoext	Ti	3	0	0	0				0	0		0	0	0
1121	CHi07o1121	Oct-07	1	I	SV	48	9206	14163	creole	2007-11-06	domi	hh	Ti	7	0	0	0	1		1	1	1	0	1	0	0
1122	CHi07o1122	Oct-07	1	I	SV	48	9206	14163	creole	2007-11-06	domi	hh	Ti	5	0	0	0	1		1	1	1	0	1	0	0
1123	CHi07o1123	Oct-07	1	I	SV	49	8165	11376	creole	2007-11-06	domi	hh	Ti	7	0	0	0	0		0	1	1	1	1	1	0
1124	CHi07o1124	Oct-07	1	I	SV	49	8165	11376	creole	2007-11-06	domi	hh	Ti	7	0	0	0	1	1	1	1	1	1	1	1	0
1125	CHi07o1125	Oct-07	1	I	SV	49	8165	11376	creole	2007-11-06	domi	hh	Ti	6	0	0	0	1		1	1	1	1	1	1	0
1126	CHi07o1126	Oct-07	1	I	CHU	42	802	17339	qom	2007-11-06	domi	Morador	Ti	5	0	0	0				0	1	0	1	0	0
1127	CHi07o1127	Oct-07	1	I	CHU	42	802	17339	qom	2007-11-06	domi	Morador	Ti	5	0	0	0				0	1	0	1	0	0
1128	CHi07o1128	Oct-07	1	I	SV	47	5898	12934	creole	2007-11-06	domi	rociadoext	Ti	4	0	0	0	0		0	1	0		0	0	0
1129	CHi07o1129	Oct-07	1	I	10M	50	3483	16008	creole	2007-11-06	codetro	hh	Ti	6	0	0	0		1	1	1	1	0	1	1	0
1130	CHi07o1130	Oct-07	1	I	10M	50	3483	16008	creole	2007-11-06	codetro	hh	Ti	7	0	0	0				0	1	0	1	1	0
1131	CHi07o1131	Oct-07	1	I	10M	50	3483	16008	creole	2007-11-06	codetro	hh	Ti	5	0	0	0	1		1	1	1	0	1	1	0
1132	CHi07o1132	Oct-07	1	I	10M	50	3483	16008	creole	2007-11-06	codetro	hh	Ti	3	0	0	0				0	1	0	1	1	0
1133	CHi07o1133	Oct-07	1	I	10M	50	3483	16008	creole	2007-11-06	codetro	hh	Ti	3	0	0	0				0	1	0	1	1	0
1134	CHi07o1134	Oct-07	1	I	10M	50	3483	16008	creole	2007-11-06	domi	hh	Ti	7	0	0	0		1	1	1	1	0	1	1	0
1135	CHi07o1135	Oct-07	1	I	10M	50	3483	16008	creole	2007-11-06	domi	hh	Ti	7	0	0	0		1	1	1	1	0	1	1	0
1136	CHi07o1136	Oct-07	1	I	10M	50	3483	16008	creole	2007-11-06	domi	hh	Ti	7	0	0	0	0	1	1	1	1	0	1	1	0
1137	CHi07o1137	Oct-07	1	I	10M	50	3483	16008	creole	2007-11-06	domi	hh	Ti	7	0	0	0	1	1	1	1	1	0	1	1	0
1138	CHi07o1138	Oct-07	1	I	10M	50	3483	16008	creole	2007-11-06	domi	hh	Ti	7	0	0	0	1	1	1	1	1	0	1	1	0
1139	CHi07o1139	Oct-07	1	I	10M	50	3483	16008	creole	2007-11-06	domi	hh	Ti	7	0	0	0	1	0	1	1	1	0	1	1	0
1140	CHi07o1140	Oct-07	1	I	10M	50	3483	16008	creole	2007-11-06	domi	hh	Ti	7	0	0	0	1	1	1	1	1	0	1	1	0
1141	CHi07o1141	Oct-07	1	I	10M	50	3483	16008	creole	2007-11-06	domi	hh	Ti	7	0	0	0		1	1	1	1	0	1	1	0
1142	CHi07o1142	Oct-07	1	I	10M	50	3483	16008	creole	2007-11-06	domi	hh	Ti	7	0	0	0	1	1	1	1	1	0	1	1	0
1143	CHi07o1143	Oct-07	1	I	10M	50	3483	16008	creole	2007-11-06	domi	hh	Ti	7	0	0	0	1	1	1	1	1	0	1	1	0
1144	CHi07o1144	Oct-07	1	I	10M	50	3483	16008	creole	2007-11-06	domi	hh	Ti	7	0	0	0	1	1	1	1	1	0	1	1	0
1145	CHi07o1145	Oct-07	1	I	10M	50	3483	16008	creole	2007-11-06	domi	hh	Ti	7	0	0	0	1	1	1	1	1	0	1	1	0
1146	CHi07o1146	Oct-07	1	I	10M	50	3483	16008	creole	2007-11-06	domi	hh	Ti	7	0	0	0	1		1	1	1	0	1	1	0
1147	CHi07o1147	Oct-07	1	I	10M	50	3483	16008	creole	2007-11-06	domi	hh	Ti	7	0	0	0				0	1	0	1	1	0
1148	CHi07o1148	Oct-07	1	I	10M	50	3483	16008	creole	2007-11-06	domi	hh	Ti	7	0	0	0				0	1	0	1	1	0
1149	CHi07o1149	Oct-07	1	I	10M	50	3483	16008	creole	2007-11-06	domi	hh	Ti	7	0	0	0				0	1	0	1	1	0
1150	CHi07o1150	Oct-07	1	I	10M	50	3483	16008	creole	2007-11-06	domi	hh	Ti	7	0	0	0				0	1	0	1	1	0
1151	CHi07o1151	Oct-07	1	I	10M	50	3483	16008	creole	2007-11-06	domi	hh	Ti	6	0	0	0	1		1	1	1	0	1	1	0
1152	CHi07o1152	Oct-07	1	I	10M	50	3483	16008	creole	2007-11-06	domi	hh	Ti	6	0	0	0	1		1	1	1	0	1	1	0
1153	CHi07o1153	Oct-07	1	I	10M	50	3483	16008	creole	2007-11-06	domi	hh	Ti	6	0	0	0	1		1	1	1	0	1	1	0
1154	CHi07o1154	Oct-07	1	I	10M	50	3483	16008	creole	2007-11-06	domi	hh	Ti	6	0	0	0	1		1	1	1	0	1	1	0
1155	CHi07o1155	Oct-07	1	I	10M	50	3483	16008	creole	2007-11-06	domi	hh	Ti	6	0	0	0	1		1	1	1	0	1	1	0
1156	CHi07o1156	Oct-07	1	I	10M	50	3483	16008	creole	2007-11-06	domi	hh	Ti	6	0	0	0	1		1	1	1	0	1	1	0
1157	CHi07o1157	Oct-07	1	I	10M	50	3483	16008	creole	2007-11-06	domi	hh	Ti	6	0	0	0	1		1	1	1	0	1	1	0
1158	CHi07o1158	Oct-07	1	I	10M	50	3483	16008	creole	2007-11-06	domi	hh	Ti	6	0	0	0	1		1	1	1	0	1	1	0
1159	CHi07o1159	Oct-07	1	I	10M	50	3483	16008	creole	2007-11-06	domi	hh	Ti	6	0	0	0				0	1	0	1	1	0
1160	CHi07o1160	Oct-07	1	I	10M	50	3483	16008	creole	2007-11-06	domi	hh	Ti	6	0	0	0				0	1	0	1	1	0
1161	CHi07o1161	Oct-07	1	I	10M	50	3483	16008	creole	2007-11-06	domi	hh	Ti	6	0	0	0				0	1	0	1	1	0
1162	CHi07o1162	Oct-07	1	I	10M	50	3483	16008	creole	2007-11-06	domi	hh	Ti	6	0	0	0				0	1	0	1	1	0
1163	CHi07o1163	Oct-07	1	I	10M	50	3483	16008	creole	2007-11-06	domi	hh	Ti	6	0	0	0				0	1	0	1	1	0
1164	CHi07o1164	Oct-07	1	I	10M	50	3483	16008	creole	2007-11-06	domi	hh	Ti	6	0	0	0				0	1	0	1	1	0
1165	CHi07o1165	Oct-07	1	I	10M	50	3483	16008	creole	2007-11-06	domi	hh	Ti	5	0	0	0	0	1	1	1	1	0	1	1	0
1166	CHi07o1166	Oct-07	1	I	10M	50	3483	16008	creole	2007-11-06	domi	hh	Ti	5	0	0	0	1	1	1	1	1	0	1	1	0
1167	CHi07o1167	Oct-07	1	I	10M	50	3483	16008	creole	2007-11-06	domi	hh	Ti	5	0	0	0	1	1	1	1	1	0	1	1	0
1168	CHi07o1168	Oct-07	1	I	10M	50	3483	16008	creole	2007-11-06	domi	hh	Ti	5	0	0	0	1	1	1	1	1	0	1	1	0
1169	CHi07o1169	Oct-07	1	I	10M	50	3483	16008	creole	2007-11-06	domi	hh	Ti	5	0	0	0	1	1	1	1	1	0	1	1	0
1170	CHi07o1170	Oct-07	1	I	10M	50	3483	16008	creole	2007-11-06	domi	hh	Ti	5	0	0	0	1	1	1	1	1	0	1	1	0
1171	CHi07o1171	Oct-07	1	I	10M	50	3483	16008	creole	2007-11-06	domi	hh	Ti	5	0	0	0	1	1	1	1	1	0	1	1	0
1172	CHi07o1172	Oct-07	1	I	10M	50	3483	16008	creole	2007-11-06	domi	hh	Ti	3	0	0	0	0	0	0	1	1	0	1	1	0
1173	CHi07o1173	Oct-07	1	I	10M	50	3483	16008	creole	2007-11-06	domi	hh	Ti	3	0	0	0	0	0	0	1	1	0	1	1	0
1174	CHi07o1174	Oct-07	1	I	10M	50	3483	16008	creole	2007-11-06	domi	hh	Ti	3	0	0	0		0	0	1	1	0	1	1	0
1175	CHi07o1175	Oct-07	1	I	10M	50	3483	16008	creole	2007-11-06	domi	hh	Ti	3	0	0	0		0	0	1	1	0	1	1	0
1176	CHi07o1176	Oct-07	1	I	10M	50	3483	16008	creole	2007-11-06	domi	hh	Ti	3	0	0	0		0	0	1	1	0	1	1	0
1177	CHi07o1177	Oct-07	1	I	10M	50	3483	16008	creole	2007-11-06	domi	hh	Ti	7	0	0	0	1		1	1	1	0	1	1	0
1178	CHi07o1178	Oct-07	1	I	10M	50	3483	16008	creole	2007-11-06	domi	hh	Ti	6	0	0	0	1		1	1	1	0	1	1	0
1179	CHi07o1179	Oct-07	1	I	10M	50	3483	16008	creole	2007-11-06	domi	hh	Ti	6	0	0	0	1		1	1	1	0	1	1	0
1180	CHi07o1180	Oct-07	1	I	10M	50	3483	16008	creole	2007-11-06	domi	hh	Ti	6	0	0	0	1		1	1	1	0	1	1	0
1181	CHi07o1181	Oct-07	1	I	10M	50	3483	16008	creole	2007-11-06	domi	hh	Ti	6	0	0	0				0	1	0	1	1	0
1182	CHi07o1182	Oct-07	1	I	10M	50	3483	16008	creole	2007-11-06	domi	hh	Ti	5	0	0	0	1	1	1	1	1	0	1	1	0
1183	CHi07o1183	Oct-07	1	I	10M	50	3483	16008	creole	2007-11-06	domi	hh	Ti	5	0	0	0	1	1	1	1	1	0	1	1	0
1184	CHi07o1184	Oct-07	1	I	10M	50	3483	16008	creole	2007-11-06	domi	hh	Ti	5	0	0	0	1	1	1	1	1	0	1	1	0
1185	CHi07o1185	Oct-07	1	I	10M	50	3483	16008	creole	2007-11-06	domi	hh	Ti	5	0	0	0	1	1	1	1	1	0	1	1	0
1186	CHi07o1186	Oct-07	1	I	10M	50	3483	16008	creole	2007-11-06	domi	hh	Ti	5	0	0	0	1	1	1	1	1	0	1	1	0
1187	CHi07o1187	Oct-07	1	I	10M	50	3483	16008	creole	2007-11-06	domi	hh	Ti	5	0	0	0	1	1	1	1	1	0	1	1	0
1188	CHi07o1188	Oct-07	1	I	10M	50	3483	16008	creole	2007-11-06	domi	hh	Ti	5	0	0	0	1	1	1	1	1	0	1	1	0
1189	CHi07o1189	Oct-07	1	I	10M	50	3483	16008	creole	2007-11-06	domi	hh	Ti	5	0	0	0	1	1	1	1	1	0	1	1	0
1190	CHi07o1190	Oct-07	1	I	10M	50	3483	16008	creole	2007-11-06	domi	hh	Ti	5	0	0	0	1	1	1	1	1	0	1	1	0
1191	CHi07o1191	Oct-07	1	I	10M	50	3483	16008	creole	2007-11-06	domi	hh	Ti	5	0	0	0	1	1	1	1	1	0	1	1	0
1192	CHi07o1192	Oct-07	1	I	10M	50	3483	16008	creole	2007-11-06	domi	hh	Ti	5	0	0	0	1	1	1	1	1	0	1	1	0
1193	CHi07o1193	Oct-07	1	I	10M	50	3483	16008	creole	2007-11-06	domi	hh	Ti	5	0	0	0	1	1	1	1	1	0	1	1	0
1194	CHi07o1194	Oct-07	1	I	10M	50	3483	16008	creole	2007-11-06	domi	hh	Ti	5	0	0	0	1	1	1	1	1	0	1	1	0
1195	CHi07o1195	Oct-07	1	I	10M	50	3483	16008	creole	2007-11-06	domi	hh	Ti	5	0	0	0	1	1	1	1	1	0	1	1	0
1196	CHi07o1196	Oct-07	1	I	10M	50	3483	16008	creole	2007-11-06	domi	hh	Ti	5	0	0	0	1	1	1	1	1	0	1	1	0
1197	CHi07o1197	Oct-07	1	I	10M	50	3483	16008	creole	2007-11-06	domi	hh	Ti	5	0	0	0	1	1	1	1	1	0	1	1	0
1198	CHi07o1198	Oct-07	1	I	10M	50	3483	16008	creole	2007-11-06	domi	hh	Ti	5	0	0	0	1	1	1	1	1	0	1	1	0
1199	CHi07o1199	Oct-07	1	I	10M	50	3483	16008	creole	2007-11-06	domi	hh	Ti	5	0	0	0	1	1	1	1	1	0	1	1	0
1200	CHi07o1200	Oct-07	1	I	10M	50	3483	16008	creole	2007-11-06	domi	hh	Ti	5	0	0	0	1	1	1	1	1	0	1	1	0
1201	CHi07o1201	Oct-07	1	I	10M	50	3483	16008	creole	2007-11-06	domi	hh	Ti	5	0	0	0	1	1	1	1	1	0	1	1	0
1202	CHi07o1202	Oct-07	1	I	10M	50	3483	16008	creole	2007-11-06	domi	hh	Ti	5	0	0	0	1	1	1	1	1	0	1	1	0
1203	CHi07o1203	Oct-07	1	I	10M	50	3483	16008	creole	2007-11-06	domi	hh	Ti	4	0	0	0	1		1	1	1	0	1	1	0
1204	CHi07o1204	Oct-07	1	I	10M	50	3483	16008	creole	2007-11-06	domi	posthhext	Ti	7	0	0	0	1		1	1	1	0	1	1	0
1205	CHi07o1205	Oct-07	1	I	10M	50	3483	16008	creole	2007-11-06	domi	posthhext	Ti	7	0	0	0	1		1	1	1	0	1	1	0
1206	CHi07o1206	Oct-07	1	I	10M	50	3483	16008	creole	2007-11-06	domi	posthhext	Ti	7	0	0	0	1		1	1	1	0	1	1	0
1207	CHi07o1207	Oct-07	1	I	10M	50	3483	16008	creole	2007-11-06	domi	posthhext	Ti	7	0	0	0				0	1	0	1	1	0
1208	CHi07o1208	Oct-07	1	I	10M	50	3483	16008	creole	2007-11-06	domi	posthhext	Ti	7	0	0	0				0	1	0	1	1	0
1209	CHi07o1209	Oct-07	1	I	10M	50	3483	16008	creole	2007-11-06	domi	posthhext	Ti	7	0	0	0				0	1	0	1	1	0
1210	CHi07o1210	Oct-07	1	I	10M	50	3483	16008	creole	2007-11-06	domi	posthhext	Ti	6	0	0	0	1		1	1	1	0	1	1	0
1211	CHi07o1211	Oct-07	1	I	10M	50	3483	16008	creole	2007-11-06	domi	posthhext	Ti	6	0	0	0	1		1	1	1	0	1	1	0
1212	CHi07o1212	Oct-07	1	I	10M	50	3483	16008	creole	2007-11-06	domi	posthhext	Ti	6	0	0	0	1		1	1	1	0	1	1	0
1213	CHi07o1213	Oct-07	1	I	10M	50	3483	16008	creole	2007-11-06	domi	posthhext	Ti	6	0	0	0	1		1	1	1	0	1	1	0
1214	CHi07o1214	Oct-07	1	I	10M	50	3483	16008	creole	2007-11-06	domi	posthhext	Ti	6	0	0	0				0	1	0	1	1	0
1215	CHi07o1215	Oct-07	1	I	10M	50	3483	16008	creole	2007-11-06	domi	posthhext	Ti	5	0	0	0	0	0	0	1	1	0	1	1	0
1216	CHi07o1216	Oct-07	1	I	10M	50	3483	16008	creole	2007-11-06	domi	posthhext	Ti	5	0	0	0	1	1	1	1	1	0	1	1	0
1217	CHi07o1217	Oct-07	1	I	10M	50	3483	16008	creole	2007-11-06	domi	posthhext	Ti	5	0	0	0	1	1	1	1	1	0	1	1	0
1218	CHi07o1218	Oct-07	1	I	10M	50	3483	16008	creole	2007-11-06	domi	posthhext	Ti	5	0	0	0	1	1	1	1	1	0	1	1	0
1219	CHi07o1219	Oct-07	1	I	10M	50	3483	16008	creole	2007-11-06	domi	posthhext	Ti	5	0	0	0	0	0	0	1	1	0	1	1	0
1220	CHi07o1220	Oct-07	1	I	10M	50	3483	16008	creole	2007-11-06	domi	posthhext	Ti	5	0	0	0	0	1	1	1	1	0	1	1	0
1221	CHi07o1221	Oct-07	1	I	10M	50	3483	16008	creole	2007-11-06	domi	posthhext	Ti	4	0	0	0	1	1	1	1	1	0	1	1	0
1222	CHi07o1222	Oct-07	1	I	10M	50	3483	16008	creole	2007-11-06	domi	posthhext	Ti	4	0	0	0				0	1	0	1	1	0
1223	CHi07o1223	Oct-07	1	I	10M	50	3483	16008	creole	2007-11-06	domi	posthhext	Ti	3	0	0	0	0	0	0	1	1	0	1	1	0
1224	CHi07o1224	Oct-07	1	I	10M	50	3483	16008	creole	2007-11-06	domi	posthhext	Ti	3	0	0	0	0	0	0	1	1	0	1	1	0
1225	CHi07o1225	Oct-07	1	I	10M	50	3483	16008	creole	2007-11-06	domi	posthhext	Ti	3	0	0	0				0	1	0	1	1	0
1226	CHi07o1226	Oct-07	1	I	10M	50	3483	16008	creole	2007-11-06	domi	posthhext	Ti	3	0	0	0				0	1	0	1	1	0
1227	CHi07o1227	Oct-07	1	I	10M	50	3483	16008	creole	2007-11-06	domi	posthhext	Ti	3	0	0	0				0	1	0	1	1	0
1228	CHi07o1228	Oct-07	1	I	10M	50	3483	16008	creole	2007-11-06	domi	posthhext	Ti	3	0	0	0				0	1	0	1	1	0
1229	CHi07o1229	Oct-07	1	I	CT	51	4105	10773	creole	2007-11-07	codetro	hh	Ti	5	0	0	0	1		1	1	1	0	1	1	0
1230	CHi07o1230	Oct-07	1	I	CT	51	4105	10773	creole	2007-11-07	codetro	hh	Ti	4	0	0	0	1		1	1	1	0	1	1	0
1231	CHi07o1231	Oct-07	1	I	CT	52	3646	11060	creole	2007-11-07	domi	hh	Ti	6	0	0	0	0		0	1	1	0	1	1	0
1232	CHi07o1232	Oct-07	1	I	CT	52	3646	11060	creole	2007-11-07	domi	hh	Ti	6	0	0	0	0		0	1	1	0	1	1	0
1233	CHi07o1233	Oct-07	1	I	CT	52	3646	11060	creole	2007-11-07	domi	hh	Ti	5	0	0	0	1		1	1	1	0	1	1	0
1234	CHi07o1234	Oct-07	1	I	CT	52	3646	11060	creole	2007-11-07	domi	hh	Ti	5	0	0	0				0	1	0	1	1	0
1235	CHi07o1235	Oct-07	1	I	CT	52	3646	11060	creole	2007-11-07	domi	hh	Ti	7	0	0	0	0		0	1	1	0	1	1	0
1236	CHi07o1236	Oct-07	1	I	CT	52	3646	11060	creole	2007-11-07	domi	hh	Ti	7	0	0	0	0		0	1	1	0	1	1	0
1237	CHi07o1237	Oct-07	1	I	CT	52	3646	11060	creole	2007-11-07	domi	hh	Ti	6	0	0	0	0		0	1	1	0	1	1	0
1238	CHi07o1238	Oct-07	1	I	CT	52	3646	11060	creole	2007-11-07	domi	hh	Ti	6	0	0	0	0		0	1	1	0	1	1	0
1239	CHi07o1239	Oct-07	1	I	CT	52	3646	11060	creole	2007-11-07	domi	hh	Ti	6	0	0	0	0		0	1	1	0	1	1	0
1240	CHi07o1240	Oct-07	1	I	CT	53	5028	10285	creole	2007-11-07	domi	hh	Ti	7	0	0	0	0		0	1	1	0	0	0	0
1241	CHi07o1241	Oct-07	1	I	CT	53	5028	10285	creole	2007-11-07	domi	hh	Ti	7	0	0	0				0	1	0	0	0	0
1242	CHi07o1242	Oct-07	1	I	CT	53	5028	10285	creole	2007-11-07	domi	hh	Ti	7	0	0	0	0		0	1	1	0	0	0	0
1243	CHi07o1243	Oct-07	1	I	CT	53	5028	10285	creole	2007-11-07	domi	hh	Ti	7	0	0	0	0		0	1	1	0	0	0	0
1244	CHi07o1244	Oct-07	1	I	CT	53	5028	10285	creole	2007-11-07	domi	hh	Ti	7	0	0	0	0		0	1	1	0	0	0	0
1245	CHi07o1245	Oct-07	1	I	CT	53	5028	10285	creole	2007-11-07	domi	hh	Ti	7	0	0	0	0		0	1	1	0	0	0	0
1246	CHi07o1246	Oct-07	1	I	CT	53	5028	10285	creole	2007-11-07	domi	hh	Ti	7	0	0	0	0		0	1	1	0	0	0	0
1247	CHi07o1247	Oct-07	1	I	CT	53	5028	10285	creole	2007-11-07	domi	hh	Ti	7	0	0	0	0		0	1	1	0	0	0	0
1248	CHi07o1248	Oct-07	1	I	CT	53	5028	10285	creole	2007-11-07	domi	hh	Ti	7	0	0	0	0		0	1	1	0	0	0	0
1249	CHi07o1249	Oct-07	1	I	CT	53	5028	10285	creole	2007-11-07	domi	hh	Ti	7	0	0	0	0		0	1	1	0	0	0	0
1250	CHi07o1250	Oct-07	1	I	CT	53	5028	10285	creole	2007-11-07	domi	hh	Ti	7	0	0	0	0		0	1	1	0	0	0	0
1251	CHi07o1251	Oct-07	1	I	CT	53	5028	10285	creole	2007-11-07	domi	hh	Ti	6	0	0	0	0		0	1	1	0	0	0	0
1252	CHi07o1252	Oct-07	1	I	CT	53	5028	10285	creole	2007-11-07	domi	hh	Ti	6	0	0	0	0		0	1	1	0	0	0	0
1253	CHi07o1253	Oct-07	1	I	CT	53	5028	10285	creole	2007-11-07	domi	hh	Ti	6	0	0	0	0		0	1	1	0	0	0	0
1254	CHi07o1254	Oct-07	1	I	CT	53	5028	10285	creole	2007-11-07	domi	hh	Ti	6	0	0	0	0		0	1	1	0	0	0	0
1255	CHi07o1255	Oct-07	1	I	CT	53	5028	10285	creole	2007-11-07	domi	hh	Ti	6	0	0	0	0		0	1	1	0	0	0	0
1256	CHi07o1256	Oct-07	1	I	CT	53	5028	10285	creole	2007-11-07	domi	hh	Ti	5	0	0	0	0		0	1	1	0	0	0	0
1257	CHi07o1257	Oct-07	1	I	CT	53	5028	10285	creole	2007-11-07	domi	hh	Ti	5	0	0	0	0		0	1	1	0	0	0	0
1258	CHi07o1258	Oct-07	1	I	CT	53	5028	10285	creole	2007-11-07	domi	hh	Ti	3	0	0	0				0	1	0	0	0	0
1259	CHi07o1259	Oct-07	1	I	CT	53	5028	10285	creole	2007-11-07	domi	hh	Ti	3	0	0	0				0	1	0	0	0	0
1260	CHi07o1260	Oct-07	1	I	CT	51	4105	10773	creole	2007-11-07	domi	hh	Ti	7	0	0	0		1	1	1	1	0	1	1	0
1261	CHi07o1261	Oct-07	1	I	CT	51	4105	10773	creole	2007-11-07	domi	hh	Ti	7	0	0	0	0		0	1	1	0	1	1	0
1262	CHi07o1262	Oct-07	1	I	CT	51	4105	10773	creole	2007-11-07	domi	hh	Ti	6	0	0	0		1	1	1	1	0	1	1	0
1263	CHi07o1263	Oct-07	1	I	CT	51	4105	10773	creole	2007-11-07	domi	hh	Ti	6	0	0	0	0		0	1	1	0	1	1	0
1264	CHi07o1264	Oct-07	1	I	CT	51	4105	10773	creole	2007-11-07	domi	hh	Ti	3	0	0	0	0		0	1	1	0	1	1	0
1265	CHi07o1265	Oct-07	1	I	CT	54	2704	10350	creole	2007-11-07	domi	hh	Ti	7	0	0	0	0		0	1	1	1	1	0	0
1266	CHi07o1266	Oct-07	1	I	CT	54	2704	10350	creole	2007-11-07	domi	hh	Ti	7	0	0	0	0		0	1	1	1	1	0	0
1267	CHi07o1267	Oct-07	1	I	CT	54	2704	10350	creole	2007-11-07	domi	hh	Ti	7	0	0	0	0		0	1	1	1	1	0	0
1268	CHi07o1268	Oct-07	1	I	CT	54	2704	10350	creole	2007-11-07	domi	hh	Ti	7	0	0	0	0		0	1	1	1	1	0	0
1269	CHi07o1269	Oct-07	1	I	CT	54	2704	10350	creole	2007-11-07	domi	hh	Ti	7	0	0	0	0		0	1	1	1	1	0	0
1270	CHi07o1270	Oct-07	1	I	CT	54	2704	10350	creole	2007-11-07	domi	hh	Ti	7	0	0	0	0		0	1	1	1	1	0	0
1271	CHi07o1271	Oct-07	1	I	CT	54	2704	10350	creole	2007-11-07	domi	hh	Ti	7	0	0	0				0	1	1	1	0	0
1272	CHi07o1272	Oct-07	1	I	CT	54	2704	10350	creole	2007-11-07	domi	hh	Ti	7	0	0	0	0		0	1	1	1	1	0	0
1273	CHi07o1273	Oct-07	1	I	CT	54	2704	10350	creole	2007-11-07	domi	hh	Ti	7	0	0	0	0		0	1	1	1	1	0	0
1274	CHi07o1274	Oct-07	1	I	CT	54	2704	10350	creole	2007-11-07	domi	hh	Ti	6	0	0	0	0		0	1	1	1	1	0	0
1275	CHi07o1275	Oct-07	1	I	CT	54	2704	10350	creole	2007-11-07	domi	hh	Ti	6	0	0	0	0		0	1	1	1	1	0	0
1276	CHi07o1276	Oct-07	1	I	CT	54	2704	10350	creole	2007-11-07	domi	hh	Ti	6	0	0	0	0		0	1	1	1	1	0	0
1277	CHi07o1277	Oct-07	1	I	CT	54	2704	10350	creole	2007-11-07	domi	hh	Ti	6	0	0	0	1		1	1	1	1	1	0	0
1278	CHi07o1278	Oct-07	1	I	CT	54	2704	10350	creole	2007-11-07	domi	hh	Ti	6	0	0	0	0		0	1	1	1	1	0	0
1279	CHi07o1279	Oct-07	1	I	CT	54	2704	10350	creole	2007-11-07	domi	hh	Ti	5	0	0	0				0	1	1	1	0	0
1280	CHi07o1280	Oct-07	1	I	CT	54	2704	10350	creole	2007-11-07	domi	hh	Ti	5	0	0	0	0		0	1	1	1	1	0	0
1281	CHi07o1281	Oct-07	1	I	CT	54	2704	10350	creole	2007-11-07	domi	hh	Ti	5	0	0	0	0		0	1	1	1	1	0	0
1282	CHi07o1282	Oct-07	1	I	CT	54	2704	10350	creole	2007-11-07	domi	hh	Ti	4	0	0	0	0		0	1	1	1	1	0	0
1283	CHi07o1283	Oct-07	1	I	CT	54	2704	10350	creole	2007-11-07	domi	hh	Ti	3	0	0	0				0	1	1	1	0	0
1284	CHi07o1284	Oct-07	1	I	CT	54	2704	10350	creole	2007-11-07	domi	hh	Ti	3	0	0	0				0	1	1	1	0	0
1285	CHi07o1285	Oct-07	1	I	CT	54	2704	10350	creole	2007-11-07	domi	hh	Ti	3	0	0	0				0	1	1	1	0	0
1286	CHi07o1286	Oct-07	1	I	CT	54	2704	10350	creole	2007-11-07	domi	hh	Ti	3	0	0	0				0	1	1	1	0	0
1287	CHi07o1287	Oct-07	1	I	CT	54	2704	10350	creole	2007-11-07	codetro	hh	Ti	7	0	0	0	0		0	1	1	1	1	0	0
1288	CHi07o1288	Oct-07	1	I	CT	54	2704	10350	creole	2007-11-07	codetro	hh	Ti	7	0	0	0	0		0	1	1	1	1	0	0
1289	CHi07o1289	Oct-07	1	I	CT	54	2704	10350	creole	2007-11-07	codetro	hh	Ti	7	0	0	0	0		0	1	1	1	1	0	0
1290	CHi07o1290	Oct-07	1	I	CT	54	2704	10350	creole	2007-11-07	codetro	hh	Ti	6	0	0	0	0		0	1	1	1	1	0	0
1291	CHi07o1291	Oct-07	1	I	CT	54	2704	10350	creole	2007-11-07	codetro	hh	Ti	5	0	0	0	0		0	1	1	1	1	0	0
1292	CHi07o1292	Oct-07	1	I	CO	55	21463	2265	creole	2007-11-07	codetro	hh	Ti	7	0	0	0	0		0	1	0		0	0	0
1293	CHi07o1293	Oct-07	1	I	CO	55	21463	2265	creole	2007-11-07	codetro	hh	Ti	7	0	0	0	0		0	1	0		0	0	0
1294	CHi07o1294	Oct-07	1	I	CO	55	21463	2265	creole	2007-11-07	codetro	hh	Ti	7	0	0	0	0		0	1	0		0	0	0
1295	CHi07o1295	Oct-07	1	I	CO	55	21463	2265	creole	2007-11-07	codetro	hh	Ti	7	0	0	0				0	0		0	0	0
1296	CHi07o1296	Oct-07	1	I	CO	55	21463	2265	creole	2007-11-07	codetro	hh	Ti	7	0	0	0	0		0	1	0		0	0	0
1297	CHi07o1297	Oct-07	1	I	CO	55	21463	2265	creole	2007-11-07	codetro	hh	Ti	7	0	0	0	0		0	1	0		0	0	0
1298	CHi07o1298	Oct-07	1	I	CO	55	21463	2265	creole	2007-11-07	codetro	hh	Ti	7	0	0	0	0		0	1	0		0	0	0
1299	CHi07o1299	Oct-07	1	I	CO	55	21463	2265	creole	2007-11-07	codetro	hh	Ti	7	0	0	0				0	0		0	0	0
1300	CHi07o1300	Oct-07	1	I	CO	55	21463	2265	creole	2007-11-07	codetro	hh	Ti	6	0	0	0	0		0	1	0		0	0	0
1301	CHi07o1301	Oct-07	1	I	CO	55	21463	2265	creole	2007-11-07	codetro	hh	Ti	6	0	0	0	0		0	1	0		0	0	0
1302	CHi07o1302	Oct-07	1	I	CO	55	21463	2265	creole	2007-11-07	codetro	hh	Ti	6	0	0	0	0		0	1	0		0	0	0
1303	CHi07o1303	Oct-07	1	I	CO	55	21463	2265	creole	2007-11-07	codetro	hh	Ti	6	0	0	0	0		0	1	0		0	0	0
1304	CHi07o1304	Oct-07	1	I	CO	55	21463	2265	creole	2007-11-07	codetro	hh	Ti	6	0	0	0	0		0	1	0		0	0	0
1305	CHi07o1305	Oct-07	1	I	CO	55	21463	2265	creole	2007-11-07	codetro	hh	Ti	6	0	0	0				0	0		0	0	0
1306	CHi07o1306	Oct-07	1	I	CO	55	21463	2265	creole	2007-11-07	codetro	hh	Ti	5	0	0	0	0		0	1	0		0	0	0
1307	CHi07o1307	Oct-07	1	I	CO	55	21463	2265	creole	2007-11-07	codetro	hh	Ti	5	0	0	0	0		0	1	0		0	0	0
1308	CHi07o1308	Oct-07	1	I	CO	55	21463	2265	creole	2007-11-07	codetro	hh	Ti	5	0	0	0	0		0	1	0		0	0	0
1309	CHi07o1309	Oct-07	1	I	CO	55	21463	2265	creole	2007-11-07	codetro	hh	Ti	5	0	0	0	0		0	1	0		0	0	0
1310	CHi07o1310	Oct-07	1	I	CO	55	21463	2265	creole	2007-11-07	codetro	hh	Ti	5	0	0	0	0		0	1	0		0	0	0
1311	CHi07o1311	Oct-07	1	I	CO	55	21463	2265	creole	2007-11-07	codetro	hh	Ti	5	0	0	0				0	0		0	0	0
1312	CHi07o1312	Oct-07	1	I	CO	55	21463	2265	creole	2007-11-07	codetro	hh	Ti	4	0	0	0	0		0	1	0		0	0	0
1313	CHi07o1313	Oct-07	1	I	CO	55	21463	2265	creole	2007-11-07	codetro	hh	Ti	4	0	0	0				0	0		0	0	0
1314	CHi07o1314	Oct-07	1	I	CO	55	21463	2265	creole	2007-11-07	codetro	hh	Ti	3	0	0	0	0		0	1	0		0	0	0
1317	CHi07o1317	Oct-07	1	I	CT	56	4082	10231	creole	2007-11-07	gallinero	hh	Ti	7	0	0	0	1		1	1	0
1324	CHi07o1324	Oct-07	1	I	CT	51	4105	10773	creole	2007-11-07	codetro	hh	Ti	7	0	0	0	1		1	1	1	0	1	1	0
1325	CHi07o1325	Oct-07	1	I	CT	51	4105	10773	creole	2007-11-07	codetro	hh	Ti	5	0	0	0	1		1	1	1	0	1	1	0
1326	CHi07o1326	Oct-07	1	I	CT	51	4105	10773	creole	2007-11-07	codetro	hh	Ti	5	0	0	0	1		1	1	1	0	1	1	0
1327	CHi07o1327	Oct-07	1	I	CT	51	4105	10773	creole	2007-11-07	codetro	hh	Ti	5	0	0	0	1		1	1	1	0	1	1	0
1328	CHi07o1328	Oct-07	1	I	CO	55	21463	2265	creole	2007-11-07	codetro	posthhext	Ti	6	0	0	0	0		0	1	0		0	0	0
1329	CHi07o1329	Oct-07	1	I	CO	55	21463	2265	creole	2007-11-07	codetro	posthhext	Ti	5	0	0	0	0		0	1	0		0	0	0
1330	CHi07o1330	Oct-07	1	I	CO	55	21463	2265	creole	2007-11-07	codetro	posthhext	Ti	5	0	0	0	0		0	1	0		0	0	0
1331	CHi07o1331	Oct-07	1	I	CO	55	21463	2265	creole	2007-11-07	codetro	posthhext	Ti	4	0	0	0	0		0	1	0		0	0	0
1332	CHi07o1332	Oct-07	1	I	CO	55	21463	2265	creole	2007-11-07	codetro	posthhext	Ti	4	0	0	0	0		0	1	0		0	0	0
1333	CHi07o1333	Oct-07	1	I	CO	55	21463	2265	creole	2007-11-07	codetro	posthhext	Ti	4	0	0	0	0		0	1	0		0	0	0
1334	CHi07o1334	Oct-07	1	I	CO	55	21463	2265	creole	2007-11-07	codetro	posthhext	Ti	4	0	0	0	0		0	1	0		0	0	0
1337	CHi07o1337	Oct-07	1	I	CT	53	5028	10285	creole	2007-11-07	codetro	hh	Ti	7	0	0	0	0		0	1	1	0	0	0	0
1338	CHi07o1338	Oct-07	1	I	CT	53	5028	10285	creole	2007-11-07	codetro	hh	Ti	7	0	0	0	0		0	1	1	0	0	0	0
1339	CHi07o1339	Oct-07	1	I	CT	53	5028	10285	creole	2007-11-07	codetro	hh	Ti	7	0	0	0	0		0	1	1	0	0	0	0
1340	CHi07o1340	Oct-07	1	I	CT	53	5028	10285	creole	2007-11-07	codetro	hh	Ti	6	0	0	0	0		0	1	1	0	0	0	0
1341	CHi07o1341	Oct-07	1	I	CT	53	5028	10285	creole	2007-11-07	codetro	hh	Ti	5	0	0	0	0		0	1	1	0	0	0	0
1342	CHi07o1342	Oct-07	1	I	CT	53	5028	10285	creole	2007-11-07	codetro	hh	Ti	5	0	0	0	0		0	1	1	0	0	0	0
1343	CHi07o1343	Oct-07	1	I	CT	53	5028	10285	creole	2007-11-07	codetro	hh	Ti	5	0	0	0				0	1	0	0	0	0
1344	CHi07o1344	Oct-07	1	I	CT	53	5028	10285	creole	2007-11-07	codetro	hh	Ti	4	0	0	0	0		0	1	1	0	0	0	0
1345	CHi07o1345	Oct-07	1	I	CT	53	5028	10285	creole	2007-11-07	codetro	hh	Ti	4	0	0	0	0		0	1	1	0	0	0	0
1346	CHi07o1346	Oct-07	1	I	CT	53	5028	10285	creole	2007-11-07	codetro	hh	Ti	4	0	0	0				0	1	0	0	0	0
1347	CHi07o1347	Oct-07	1	I	CT	53	5028	10285	creole	2007-11-07	codetro	hh	Ti	4	0	0	0				0	1	0	0	0	0
1348	CHi07o1348	Oct-07	1	I	CT	53	5028	10285	creole	2007-11-07	codetro	hh	Ti	4	0	0	0				0	1	0	0	0	0
1349	CHi07o1349	Oct-07	1	I	CT	53	5028	10285	creole	2007-11-07	codetro	hh	Ti	4	0	0	0				0	1	0	0	0	0
1350	CHi07o1350	Oct-07	1	I	CT	53	5028	10285	creole	2007-11-07	codetro	hh	Ti	3	0	0	0	0		0	1	1	0	0	0	0
1351	CHi07o1351	Oct-07	1	I	CT	53	5028	10285	creole	2007-11-07	codetro	hh	Ti	3	0	0	0				0	1	0	0	0	0
1352	CHi07o1352	Oct-07	1	I	CT	53	5028	10285	creole	2007-11-07	codetro	hh	Ti	3	0	0	0				0	1	0	0	0	0
1353	CHi07o1353	Oct-07	1	I	CT	53	5028	10285	creole	2007-11-07	codetro	hh	Ti	3	0	0	0				0	1	0	0	0	0
1354	CHi07o1354	Oct-07	1	I	CT	53	5028	10285	creole	2007-11-07	codetro	hh	Ti	3	0	0	0				0	1	0	0	0	0
1355	CHi07o1355	Oct-07	1	I	CT	56	4082	10231	creole	2007-11-07	gallinero	hh	Ti	7	0	0	0				0	0
1356	CHi07o1356	Oct-07	1	I	CT	51	4105	10773	creole	2007-11-07	domi	hh	Ti	7	0	0	0	1		1	1	1	0	1	1	0
1357	CHi07o1357	Oct-07	1	I	CT	51	4105	10773	creole	2007-11-07	domi	hh	Ti	6	0	0	0		1	1	1	1	0	1	1	0
1358	CHi07o1358	Oct-07	1	I	CT	51	4105	10773	creole	2007-11-07	domi	hh	Ti	5	0	0	0	0		0	1	1	0	1	1	0
1359	CHi07o1359	Oct-07	1	I	CT	51	4105	10773	creole	2007-11-07	domi	hh	Ti	4	0	0	0	1		1	1	1	0	1	1	0
1360	CHi07o1360	Oct-07	1	I	CT	51	4105	10773	creole	2007-11-07	domi	hh	Ti	3	0	0	0				0	1	0	1	1	0
1361	CHi07o1361	Oct-07	1	I	CT	51	4105	10773	creole	2007-11-07	codetro	hh	Ti	7	0	0	0	0		0	1	1	0	1	1	0
1362	CHi07o1362	Oct-07	1	I	CT	51	4105	10773	creole	2007-11-07	codetro	hh	Ti	7	0	0	0	0		0	1	1	0	1	1	0
1363	CHi07o1363	Oct-07	1	I	CT	51	4105	10773	creole	2007-11-07	codetro	hh	Ti	7	0	0	0	1		1	1	1	0	1	1	0
1364	CHi07o1364	Oct-07	1	I	CT	51	4105	10773	creole	2007-11-07	codetro	hh	Ti	7	0	0	0	0		0	1	1	0	1	1	0
1365	CHi07o1365	Oct-07	1	I	CT	51	4105	10773	creole	2007-11-07	codetro	hh	Ti	7	0	0	0	0		0	1	1	0	1	1	0
1366	CHi07o1366	Oct-07	1	I	CT	51	4105	10773	creole	2007-11-07	codetro	hh	Ti	7	0	0	0	0		0	1	1	0	1	1	0
1367	CHi07o1367	Oct-07	1	I	CT	51	4105	10773	creole	2007-11-07	codetro	hh	Ti	7	0	0	0	0		0	1	1	0	1	1	0
1368	CHi07o1368	Oct-07	1	I	CT	51	4105	10773	creole	2007-11-07	codetro	hh	Ti	7	0	0	0	0		0	1	1	0	1	1	0
1369	CHi07o1369	Oct-07	1	I	CT	51	4105	10773	creole	2007-11-07	codetro	hh	Ti	7	0	0	0	1		1	1	1	0	1	1	0
1370	CHi07o1370	Oct-07	1	I	CT	51	4105	10773	creole	2007-11-07	codetro	hh	Ti	7	0	0	0	0		0	1	1	0	1	1	0
1371	CHi07o1371	Oct-07	1	I	CT	51	4105	10773	creole	2007-11-07	codetro	hh	Ti	7	0	0	0	0		0	1	1	0	1	1	0
1372	CHi07o1372	Oct-07	1	I	CT	51	4105	10773	creole	2007-11-07	codetro	hh	Ti	7	0	0	0				0	1	0	1	1	0
1373	CHi07o1373	Oct-07	1	I	CT	51	4105	10773	creole	2007-11-07	codetro	hh	Ti	7	0	0	0				0	1	0	1	1	0
1374	CHi07o1374	Oct-07	1	I	CT	51	4105	10773	creole	2007-11-07	codetro	hh	Ti	7	0	0	0				0	1	0	1	1	0
1375	CHi07o1375	Oct-07	1	I	CT	51	4105	10773	creole	2007-11-07	codetro	hh	Ti	6	0	0	0	1		1	1	1	0	1	1	0
1376	CHi07o1376	Oct-07	1	I	CT	51	4105	10773	creole	2007-11-07	codetro	hh	Ti	6	0	0	0	0		0	1	1	0	1	1	0
1377	CHi07o1377	Oct-07	1	I	CT	51	4105	10773	creole	2007-11-07	codetro	hh	Ti	6	0	0	0	0		0	1	1	0	1	1	0
1378	CHi07o1378	Oct-07	1	I	CT	51	4105	10773	creole	2007-11-07	codetro	hh	Ti	6	0	0	0	1		1	1	1	0	1	1	0
1379	CHi07o1379	Oct-07	1	I	CT	51	4105	10773	creole	2007-11-07	codetro	hh	Ti	6	0	0	0	1		1	1	1	0	1	1	0
1380	CHi07o1380	Oct-07	1	I	CT	51	4105	10773	creole	2007-11-07	codetro	hh	Ti	6	0	0	0	0		0	1	1	0	1	1	0
1381	CHi07o1381	Oct-07	1	I	CT	51	4105	10773	creole	2007-11-07	codetro	hh	Ti	6	0	0	0	0		0	1	1	0	1	1	0
1382	CHi07o1382	Oct-07	1	I	CT	51	4105	10773	creole	2007-11-07	codetro	hh	Ti	5	0	0	0	0		0	1	1	0	1	1	0
1383	CHi07o1383	Oct-07	1	I	CT	51	4105	10773	creole	2007-11-07	codetro	hh	Ti	5	0	0	0				0	1	0	1	1	0
1384	CHi07o1384	Oct-07	1	I	CT	51	4105	10773	creole	2007-11-07	codetro	hh	Ti	5	0	0	0	0		0	1	1	0	1	1	0
1385	CHi07o1385	Oct-07	1	I	CT	51	4105	10773	creole	2007-11-07	codetro	hh	Ti	5	0	0	0	0		0	1	1	0	1	1	0
1386	CHi07o1386	Oct-07	1	I	CT	51	4105	10773	creole	2007-11-07	codetro	hh	Ti	5	0	0	0				0	1	0	1	1	0
1387	CHi07o1387	Oct-07	1	I	CT	51	4105	10773	creole	2007-11-07	codetro	hh	Ti	4	0	0	0	0		0	1	1	0	1	1	0
1388	CHi07o1388	Oct-07	1	I	CT	51	4105	10773	creole	2007-11-07	codetro	hh	Ti	4	0	0	0	0		0	1	1	0	1	1	0
1389	CHi07o1389	Oct-07	1	I	CT	51	4105	10773	creole	2007-11-07	codetro	hh	Ti	4	0	0	0	0		0	1	1	0	1	1	0
1390	CHi07o1390	Oct-07	1	I	CT	51	4105	10773	creole	2007-11-07	codetro	hh	Ti	4	0	0	0	0		0	1	1	0	1	1	0
1391	CHi07o1391	Oct-07	1	I	CT	51	4105	10773	creole	2007-11-07	codetro	hh	Ti	4	0	0	0				0	1	0	1	1	0
1392	CHi07o1392	Oct-07	1	I	CT	51	4105	10773	creole	2007-11-07	codetro	hh	Ti	3	0	0	0	0		0	1	1	0	1	1	0
1393	CHi07o1393	Oct-07	1	I	CT	51	4105	10773	creole	2007-11-07	codetro	posthhext	Ti	7	0	0	0	1		1	1	1	0	1	1	0
1394	CHi07o1394	Oct-07	1	I	CT	51	4105	10773	creole	2007-11-07	codetro	posthhext	Ti	7	0	0	0	1		1	1	1	0	1	1	0
1395	CHi07o1395	Oct-07	1	I	CT	51	4105	10773	creole	2007-11-07	codetro	posthhext	Ti	7	0	0	0	0		0	1	1	0	1	1	0
1396	CHi07o1396	Oct-07	1	I	CT	51	4105	10773	creole	2007-11-07	codetro	posthhext	Ti	7	0	0	0				0	1	0	1	1	0
1397	CHi07o1397	Oct-07	1	I	CT	51	4105	10773	creole	2007-11-07	codetro	posthhext	Ti	7	0	0	0	1		1	1	1	0	1	1	0
1398	CHi07o1398	Oct-07	1	I	CT	51	4105	10773	creole	2007-11-07	codetro	posthhext	Ti	7	0	0	0	1		1	1	1	0	1	1	0
1399	CHi07o1399	Oct-07	1	I	CT	51	4105	10773	creole	2007-11-07	codetro	posthhext	Ti	7	0	0	0	1		1	1	1	0	1	1	0
1400	CHi07o1400	Oct-07	1	I	CT	51	4105	10773	creole	2007-11-07	codetro	posthhext	Ti	7	0	0	0	1		1	1	1	0	1	1	0
1401	CHi07o1401	Oct-07	1	I	CT	51	4105	10773	creole	2007-11-07	codetro	posthhext	Ti	7	0	0	0	1		1	1	1	0	1	1	0
1402	CHi07o1402	Oct-07	1	I	CT	51	4105	10773	creole	2007-11-07	codetro	posthhext	Ti	7	0	0	0	1		1	1	1	0	1	1	0
1403	CHi07o1403	Oct-07	1	I	CT	51	4105	10773	creole	2007-11-07	codetro	posthhext	Ti	7	0	0	0	0		0	1	1	0	1	1	0
1404	CHi07o1404	Oct-07	1	I	CT	51	4105	10773	creole	2007-11-07	codetro	posthhext	Ti	7	0	0	0	1		1	1	1	0	1	1	0
1405	CHi07o1405	Oct-07	1	I	CT	51	4105	10773	creole	2007-11-07	codetro	posthhext	Ti	7	0	0	0	0		0	1	1	0	1	1	0
1406	CHi07o1406	Oct-07	1	I	CT	51	4105	10773	creole	2007-11-07	codetro	posthhext	Ti	7	0	0	0	1		1	1	1	0	1	1	0
1407	CHi07o1407	Oct-07	1	I	CT	51	4105	10773	creole	2007-11-07	codetro	posthhext	Ti	7	0	0	0	1		1	1	1	0	1	1	0
1408	CHi07o1408	Oct-07	1	I	CT	51	4105	10773	creole	2007-11-07	codetro	posthhext	Ti	7	0	0	0	0		0	1	1	0	1	1	0
1409	CHi07o1409	Oct-07	1	I	CT	51	4105	10773	creole	2007-11-07	codetro	posthhext	Ti	7	0	0	0	1		1	1	1	0	1	1	0
1410	CHi07o1410	Oct-07	1	I	CT	51	4105	10773	creole	2007-11-07	codetro	posthhext	Ti	7	0	0	0	0		0	1	1	0	1	1	0
1411	CHi07o1411	Oct-07	1	I	CT	51	4105	10773	creole	2007-11-07	codetro	posthhext	Ti	7	0	0	0	0		0	1	1	0	1	1	0
1412	CHi07o1412	Oct-07	1	I	CT	51	4105	10773	creole	2007-11-07	codetro	posthhext	Ti	7	0	0	0	1		1	1	1	0	1	1	0
1413	CHi07o1413	Oct-07	1	I	CT	51	4105	10773	creole	2007-11-07	codetro	posthhext	Ti	7	0	0	0	0		0	1	1	0	1	1	0
1414	CHi07o1414	Oct-07	1	I	CT	51	4105	10773	creole	2007-11-07	codetro	posthhext	Ti	6	0	0	0	0		0	1	1	0	1	1	0
1415	CHi07o1415	Oct-07	1	I	CT	51	4105	10773	creole	2007-11-07	codetro	posthhext	Ti	6	0	0	0	1		1	1	1	0	1	1	0
1416	CHi07o1416	Oct-07	1	I	CT	51	4105	10773	creole	2007-11-07	codetro	posthhext	Ti	6	0	0	0	0		0	1	1	0	1	1	0
1417	CHi07o1417	Oct-07	1	I	CT	51	4105	10773	creole	2007-11-07	codetro	posthhext	Ti	6	0	0	0	0		0	1	1	0	1	1	0
1418	CHi07o1418	Oct-07	1	I	CT	51	4105	10773	creole	2007-11-07	codetro	posthhext	Ti	6	0	0	0	0		0	1	1	0	1	1	0
1419	CHi07o1419	Oct-07	1	I	CT	51	4105	10773	creole	2007-11-07	codetro	posthhext	Ti	6	0	0	0	1	1	1	1	1	0	1	1	0
1420	CHi07o1420	Oct-07	1	I	CT	51	4105	10773	creole	2007-11-07	codetro	posthhext	Ti	6	0	0	0	1	1	1	1	1	0	1	1	0
1421	CHi07o1421	Oct-07	1	I	CT	51	4105	10773	creole	2007-11-07	codetro	posthhext	Ti	6	0	0	0	1	1	1	1	1	0	1	1	0
1422	CHi07o1422	Oct-07	1	I	CT	51	4105	10773	creole	2007-11-07	codetro	posthhext	Ti	6	0	0	0	0		0	1	1	0	1	1	0
1423	CHi07o1423	Oct-07	1	I	CT	51	4105	10773	creole	2007-11-07	codetro	posthhext	Ti	6	0	0	0	0		0	1	1	0	1	1	0
1424	CHi07o1424	Oct-07	1	I	CT	51	4105	10773	creole	2007-11-07	codetro	posthhext	Ti	6	0	0	0	0		0	1	1	0	1	1	0
1425	CHi07o1425	Oct-07	1	I	CT	51	4105	10773	creole	2007-11-07	codetro	posthhext	Ti	6	0	0	0	1		1	1	1	0	1	1	0
1426	CHi07o1426	Oct-07	1	I	CT	51	4105	10773	creole	2007-11-07	codetro	posthhext	Ti	6	0	0	0	1		1	1	1	0	1	1	0
1427	CHi07o1427	Oct-07	1	I	CT	51	4105	10773	creole	2007-11-07	codetro	posthhext	Ti	6	0	0	0	0		0	1	1	0	1	1	0
1428	CHi07o1428	Oct-07	1	I	CT	51	4105	10773	creole	2007-11-07	codetro	posthhext	Ti	6	0	0	0				0	1	0	1	1	0
1429	CHi07o1429	Oct-07	1	I	CT	51	4105	10773	creole	2007-11-07	codetro	posthhext	Ti	6	0	0	0				0	1	0	1	1	0
1430	CHi07o1430	Oct-07	1	I	CT	51	4105	10773	creole	2007-11-07	codetro	posthhext	Ti	6	0	0	0				0	1	0	1	1	0
1431	CHi07o1431	Oct-07	1	I	CT	51	4105	10773	creole	2007-11-07	codetro	posthhext	Ti	6	0	0	0				0	1	0	1	1	0
1432	CHi07o1432	Oct-07	1	I	CT	51	4105	10773	creole	2007-11-07	codetro	posthhext	Ti	6	0	0	0				0	1	0	1	1	0
1433	CHi07o1433	Oct-07	1	I	CT	51	4105	10773	creole	2007-11-07	codetro	posthhext	Ti	5	0	0	0	0		0	1	1	0	1	1	0
1434	CHi07o1434	Oct-07	1	I	CT	51	4105	10773	creole	2007-11-07	codetro	posthhext	Ti	5	0	0	0	0		0	1	1	0	1	1	0
1435	CHi07o1435	Oct-07	1	I	CT	51	4105	10773	creole	2007-11-07	codetro	posthhext	Ti	5	0	0	0				0	1	0	1	1	0
1436	CHi07o1436	Oct-07	1	I	CT	51	4105	10773	creole	2007-11-07	codetro	posthhext	Ti	5	0	0	0	0		0	1	1	0	1	1	0
1437	CHi07o1437	Oct-07	1	I	CT	51	4105	10773	creole	2007-11-07	codetro	posthhext	Ti	5	0	0	0	0		0	1	1	0	1	1	0
1438	CHi07o1438	Oct-07	1	I	CT	51	4105	10773	creole	2007-11-07	codetro	posthhext	Ti	5	0	0	0				0	1	0	1	1	0
1439	CHi07o1439	Oct-07	1	I	CT	51	4105	10773	creole	2007-11-07	codetro	posthhext	Ti	5	0	0	0	0		0	1	1	0	1	1	0
1440	CHi07o1440	Oct-07	1	I	CT	51	4105	10773	creole	2007-11-07	codetro	posthhext	Ti	5	0	0	0	0		0	1	1	0	1	1	0
1441	CHi07o1441	Oct-07	1	I	CT	51	4105	10773	creole	2007-11-07	codetro	posthhext	Ti	5	0	0	0				0	1	0	1	1	0
1442	CHi07o1442	Oct-07	1	I	CT	51	4105	10773	creole	2007-11-07	codetro	posthhext	Ti	5	0	0	0	1	1	1	1	1	0	1	1	0
1443	CHi07o1443	Oct-07	1	I	CT	51	4105	10773	creole	2007-11-07	codetro	posthhext	Ti	5	0	0	0				0	1	0	1	1	0
1444	CHi07o1444	Oct-07	1	I	CT	51	4105	10773	creole	2007-11-07	codetro	posthhext	Ti	5	0	0	0	1		1	1	1	0	1	1	0
1445	CHi07o1445	Oct-07	1	I	CT	51	4105	10773	creole	2007-11-07	codetro	posthhext	Ti	5	0	0	0	1		1	1	1	0	1	1	0
1446	CHi07o1446	Oct-07	1	I	CT	51	4105	10773	creole	2007-11-07	codetro	posthhext	Ti	5	0	0	0	0		0	1	1	0	1	1	0
1447	CHi07o1447	Oct-07	1	I	CT	51	4105	10773	creole	2007-11-07	codetro	posthhext	Ti	5	0	0	0	0		0	1	1	0	1	1	0
1448	CHi07o1448	Oct-07	1	I	CT	51	4105	10773	creole	2007-11-07	codetro	posthhext	Ti	5	0	0	0	0		0	1	1	0	1	1	0
1449	CHi07o1449	Oct-07	1	I	CT	51	4105	10773	creole	2007-11-07	codetro	posthhext	Ti	5	0	0	0				0	1	0	1	1	0
1450	CHi07o1450	Oct-07	1	I	CT	51	4105	10773	creole	2007-11-07	codetro	posthhext	Ti	5	0	0	0	0		0	1	1	0	1	1	0
1451	CHi07o1451	Oct-07	1	I	CT	51	4105	10773	creole	2007-11-07	codetro	posthhext	Ti	5	0	0	0	0		0	1	1	0	1	1	0
1452	CHi07o1452	Oct-07	1	I	CT	51	4105	10773	creole	2007-11-07	codetro	posthhext	Ti	5	0	0	0	0		0	1	1	0	1	1	0
1453	CHi07o1453	Oct-07	1	I	CT	51	4105	10773	creole	2007-11-07	codetro	posthhext	Ti	5	0	0	0	0		0	1	1	0	1	1	0
1454	CHi07o1454	Oct-07	1	I	CT	51	4105	10773	creole	2007-11-07	codetro	posthhext	Ti	5	0	0	0	0		0	1	1	0	1	1	0
1455	CHi07o1455	Oct-07	1	I	CT	51	4105	10773	creole	2007-11-07	codetro	posthhext	Ti	5	0	0	0	0		0	1	1	0	1	1	0
1456	CHi07o1456	Oct-07	1	I	CT	51	4105	10773	creole	2007-11-07	codetro	posthhext	Ti	5	0	0	0				0	1	0	1	1	0
1457	CHi07o1457	Oct-07	1	I	CT	51	4105	10773	creole	2007-11-07	codetro	posthhext	Ti	5	0	0	0	0		0	1	1	0	1	1	0
1458	CHi07o1458	Oct-07	1	I	CT	51	4105	10773	creole	2007-11-07	codetro	posthhext	Ti	5	0	0	0				0	1	0	1	1	0
1459	CHi07o1459	Oct-07	1	I	CT	51	4105	10773	creole	2007-11-07	codetro	posthhext	Ti	5	0	0	0	0		0	1	1	0	1	1	0
1460	CHi07o1460	Oct-07	1	I	CT	51	4105	10773	creole	2007-11-07	codetro	posthhext	Ti	5	0	0	0	0		0	1	1	0	1	1	0
1461	CHi07o1461	Oct-07	1	I	CT	51	4105	10773	creole	2007-11-07	codetro	posthhext	Ti	5	0	0	0	1	1	1	1	1	0	1	1	0
1462	CHi07o1462	Oct-07	1	I	CT	51	4105	10773	creole	2007-11-07	codetro	posthhext	Ti	5	0	0	0	0		0	1	1	0	1	1	0
1463	CHi07o1463	Oct-07	1	I	CT	51	4105	10773	creole	2007-11-07	codetro	posthhext	Ti	5	0	0	0	0		0	1	1	0	1	1	0
1464	CHi07o1464	Oct-07	1	I	CT	51	4105	10773	creole	2007-11-07	codetro	posthhext	Ti	5	0	0	0	0		0	1	1	0	1	1	0
1465	CHi07o1465	Oct-07	1	I	CT	51	4105	10773	creole	2007-11-07	codetro	posthhext	Ti	5	0	0	0	0		0	1	1	0	1	1	0
1466	CHi07o1466	Oct-07	1	I	CT	51	4105	10773	creole	2007-11-07	codetro	posthhext	Ti	5	0	0	0	0		0	1	1	0	1	1	0
1467	CHi07o1467	Oct-07	1	I	CT	51	4105	10773	creole	2007-11-07	codetro	posthhext	Ti	5	0	0	0				0	1	0	1	1	0
1468	CHi07o1468	Oct-07	1	I	CT	51	4105	10773	creole	2007-11-07	codetro	posthhext	Ti	4	0	0	0				0	1	0	1	1	0
1469	CHi07o1469	Oct-07	1	I	CT	51	4105	10773	creole	2007-11-07	codetro	posthhext	Ti	4	0	0	0	0		0	1	1	0	1	1	0
1470	CHi07o1470	Oct-07	1	I	CT	51	4105	10773	creole	2007-11-07	codetro	posthhext	Ti	4	0	0	0				0	1	0	1	1	0
1471	CHi07o1471	Oct-07	1	I	CT	51	4105	10773	creole	2007-11-07	codetro	posthhext	Ti	4	0	0	0	0		0	1	1	0	1	1	0
1472	CHi07o1472	Oct-07	1	I	CT	51	4105	10773	creole	2007-11-07	codetro	posthhext	Ti	4	0	0	0	0		0	1	1	0	1	1	0
1473	CHi07o1473	Oct-07	1	I	CT	51	4105	10773	creole	2007-11-07	codetro	posthhext	Ti	4	0	0	0	0		0	1	1	0	1	1	0
1474	CHi07o1474	Oct-07	1	I	CT	51	4105	10773	creole	2007-11-07	codetro	posthhext	Ti	4	0	0	0	0		0	1	1	0	1	1	0
1475	CHi07o1475	Oct-07	1	I	CT	51	4105	10773	creole	2007-11-07	codetro	posthhext	Ti	4	0	0	0	0		0	1	1	0	1	1	0
1476	CHi07o1476	Oct-07	1	I	CT	51	4105	10773	creole	2007-11-07	codetro	posthhext	Ti	4	0	0	0	0		0	1	1	0	1	1	0
1477	CHi07o1477	Oct-07	1	I	CT	51	4105	10773	creole	2007-11-07	codetro	posthhext	Ti	4	0	0	0	0		0	1	1	0	1	1	0
1478	CHi07o1478	Oct-07	1	I	CT	51	4105	10773	creole	2007-11-07	codetro	posthhext	Ti	4	0	0	0	0		0	1	1	0	1	1	0
1479	CHi07o1479	Oct-07	1	I	CT	51	4105	10773	creole	2007-11-07	codetro	posthhext	Ti	4	0	0	0	0		0	1	1	0	1	1	0
1480	CHi07o1480	Oct-07	1	I	CT	51	4105	10773	creole	2007-11-07	codetro	posthhext	Ti	4	0	0	0	0		0	1	1	0	1	1	0
1481	CHi07o1481	Oct-07	1	I	CT	51	4105	10773	creole	2007-11-07	codetro	posthhext	Ti	4	0	0	0	0		0	1	1	0	1	1	0
1482	CHi07o1482	Oct-07	1	I	CT	51	4105	10773	creole	2007-11-07	codetro	posthhext	Ti	4	0	0	0				0	1	0	1	1	0
1483	CHi07o1483	Oct-07	1	I	CT	51	4105	10773	creole	2007-11-07	codetro	posthhext	Ti	4	0	0	0	0		0	1	1	0	1	1	0
1484	CHi07o1484	Oct-07	1	I	CT	51	4105	10773	creole	2007-11-07	codetro	posthhext	Ti	4	0	0	0	0		0	1	1	0	1	1	0
1485	CHi07o1485	Oct-07	1	I	CT	51	4105	10773	creole	2007-11-07	codetro	posthhext	Ti	4	0	0	0	0		0	1	1	0	1	1	0
1486	CHi07o1486	Oct-07	1	I	CT	51	4105	10773	creole	2007-11-07	codetro	posthhext	Ti	4	0	0	0	0		0	1	1	0	1	1	0
1487	CHi07o1487	Oct-07	1	I	CT	51	4105	10773	creole	2007-11-07	codetro	posthhext	Ti	4	0	0	0	0		0	1	1	0	1	1	0
1488	CHi07o1488	Oct-07	1	I	CT	51	4105	10773	creole	2007-11-07	codetro	posthhext	Ti	4	0	0	0	0		0	1	1	0	1	1	0
1489	CHi07o1489	Oct-07	1	I	CT	51	4105	10773	creole	2007-11-07	codetro	posthhext	Ti	4	0	0	0				0	1	0	1	1	0
1490	CHi07o1490	Oct-07	1	I	CT	51	4105	10773	creole	2007-11-07	codetro	posthhext	Ti	4	0	0	0				0	1	0	1	1	0
1491	CHi07o1491	Oct-07	1	I	CT	51	4105	10773	creole	2007-11-07	codetro	posthhext	Ti	4	0	0	0				0	1	0	1	1	0
1492	CHi07o1492	Oct-07	1	I	CT	51	4105	10773	creole	2007-11-07	codetro	posthhext	Ti	4	0	0	0				0	1	0	1	1	0
1493	CHi07o1493	Oct-07	1	I	CT	51	4105	10773	creole	2007-11-07	codetro	posthhext	Ti	4	0	0	0				0	1	0	1	1	0
1494	CHi07o1494	Oct-07	1	I	CT	51	4105	10773	creole	2007-11-07	codetro	posthhext	Ti	3	0	0	0	0		0	1	1	0	1	1	0
1495	CHi07o1495	Oct-07	1	I	CT	51	4105	10773	creole	2007-11-07	codetro	posthhext	Ti	3	0	0	0	0		0	1	1	0	1	1	0
1496	CHi07o1496	Oct-07	1	I	CT	51	4105	10773	creole	2007-11-07	codetro	posthhext	Ti	3	0	0	0	0		0	1	1	0	1	1	0
1497	CHi07o1497	Oct-07	1	I	CT	51	4105	10773	creole	2007-11-07	codetro	posthhext	Ti	3	0	0	0	0		0	1	1	0	1	1	0
1498	CHi07o1498	Oct-07	1	I	CT	51	4105	10773	creole	2007-11-07	codetro	posthhext	Ti	3	0	0	0	0		0	1	1	0	1	1	0
1499	CHi07o1499	Oct-07	1	I	CT	51	4105	10773	creole	2007-11-07	codetro	posthhext	Ti	3	0	0	0	0		0	1	1	0	1	1	0
1500	CHi07o1500	Oct-07	1	I	CT	51	4105	10773	creole	2007-11-07	codetro	posthhext	Ti	3	0	0	0	0		0	1	1	0	1	1	0
1501	CHi07o1501	Oct-07	1	I	CT	51	4105	10773	creole	2007-11-07	codetro	posthhext	Ti	3	0	0	0	0		0	1	1	0	1	1	0
1502	CHi07o1502	Oct-07	1	I	CT	51	4105	10773	creole	2007-11-07	codetro	posthhext	Ti	3	0	0	0	0		0	1	1	0	1	1	0
1503	CHi07o1503	Oct-07	1	I	CT	51	4105	10773	creole	2007-11-07	codetro	posthhext	Ti	3	0	0	0				0	1	0	1	1	0
1504	CHi07o1504	Oct-07	1	I	CT	51	4105	10773	creole	2007-11-07	codetro	posthhext	Ti	3	0	0	0				0	1	0	1	1	0
1505	CHi07o1505	Oct-07	1	I	CT	51	4105	10773	creole	2007-11-07	codetro	posthhext	Ti	3	0	0	0	0		0	1	1	0	1	1	0
1506	CHi07o1506	Oct-07	1	I	CT	51	4105	10773	creole	2007-11-07	codetro	posthhext	Ti	3	0	0	0	0		0	1	1	0	1	1	0
1507	CHi07o1507	Oct-07	1	I	CT	51	4105	10773	creole	2007-11-07	codetro	posthhext	Ti	3	0	0	0	0		0	1	1	0	1	1	0
1508	CHi07o1508	Oct-07	1	I	CT	51	4105	10773	creole	2007-11-07	codetro	posthhext	Ti	3	0	0	0	0		0	1	1	0	1	1	0
1509	CHi07o1509	Oct-07	1	I	CT	51	4105	10773	creole	2007-11-07	codetro	posthhext	Ti	3	0	0	0	0		0	1	1	0	1	1	0
1510	CHi07o1510	Oct-07	1	I	CT	51	4105	10773	creole	2007-11-07	codetro	posthhext	Ti	3	0	0	0	0		0	1	1	0	1	1	0
1511	CHi07o1511	Oct-07	1	I	CT	51	4105	10773	creole	2007-11-07	codetro	posthhext	Ti	3	0	0	0				0	1	0	1	1	0
1512	CHi07o1512	Oct-07	1	I	CT	51	4105	10773	creole	2007-11-07	codetro	posthhext	Ti	3	0	0	0				0	1	0	1	1	0
1513	CHi07o1513	Oct-07	1	I	CT	51	4105	10773	creole	2007-11-07	codetro	posthhext	Ti	3	0	0	0				0	1	0	1	1	0
1514	CHi07o1514	Oct-07	1	I	CT	51	4105	10773	creole	2007-11-07	codetro	posthhext	Ti	3	0	0	0				0	1	0	1	1	0
1515	CHi07o1515	Oct-07	1	I	CT	51	4105	10773	creole	2007-11-07	codetro	posthhext	Ti	3	0	0	0				0	1	0	1	1	0
1516	CHi07o1516	Oct-07	1	I	CT	57	4987	11857	qom	2007-11-08	domi	hh	Ti	7	0	0	0	1		1	1	1	1	1	1	0
1517	CHi07o1517	Oct-07	1	I	CT	57	4987	11857	qom	2007-11-08	domi	hh	Ti	7	0	0	0	1		1	1	1	1	1	1	0
1518	CHi07o1518	Oct-07	1	I	CT	57	4987	11857	qom	2007-11-08	domi	hh	Ti	7	0	0	0	0		0	1	1	1	1	1	0
1519	CHi07o1519	Oct-07	1	I	CT	57	4987	11857	qom	2007-11-08	domi	hh	Ti	7	0	0	0				0	1	1	1	1	0
1520	CHi07o1520	Oct-07	1	I	CT	57	4987	11857	qom	2007-11-08	domi	hh	Ti	7	0	0	0				0	1	1	1	1	0
1521	CHi07o1521	Oct-07	1	I	CT	57	4987	11857	qom	2007-11-08	domi	hh	Ti	6	0	0	0	1		1	1	1	1	1	1	0
1522	CHi07o1522	Oct-07	1	I	CT	57	4987	11857	qom	2007-11-08	domi	hh	Ti	6	0	0	0	1		1	1	1	1	1	1	0
1523	CHi07o1523	Oct-07	1	I	CT	57	4987	11857	qom	2007-11-08	domi	hh	Ti	5	0	0	0	1		1	1	1	1	1	1	0
1524	CHi07o1524	Oct-07	1	I	CT	57	4987	11857	qom	2007-11-08	domi	hh	Ti	5	0	0	0	0		0	1	1	1	1	1	0
1525	CHi07o1525	Oct-07	1	I	CT	57	4987	11857	qom	2007-11-08	domi	hh	Ti	5	0	0	0	0		0	1	1	1	1	1	0
1526	CHi07o1526	Oct-07	1	I	CT	57	4987	11857	qom	2007-11-08	domi	hh	Ti	5	0	0	0	1		1	1	1	1	1	1	0
1527	CHi07o1527	Oct-07	1	I	CT	57	4987	11857	qom	2007-11-08	domi	hh	Ti	4	0	0	0	1		1	1	1	1	1	1	0
1528	CHi07o1528	Oct-07	1	I	CT	57	4987	11857	qom	2007-11-08	domi	hh	Ti	4	0	0	0	1		1	1	1	1	1	1	0
1529	CHi07o1529	Oct-07	1	I	CT	57	4987	11857	qom	2007-11-08	domi	hh	Ti	4	0	0	0	1		1	1	1	1	1	1	0
1530	CHi07o1530	Oct-07	1	I	CT	57	4987	11857	qom	2007-11-08	domi	hh	Ti	4	0	0	0				0	1	1	1	1	0
1531	CHi07o1531	Oct-07	1	I	CT	57	4987	11857	qom	2007-11-08	domi	hh	Ti	4	0	0	0				0	1	1	1	1	0
1532	CHi07o1532	Oct-07	1	I	CT	57	4987	11857	qom	2007-11-08	domi	hh	Ti	3	0	0	0	1		1	1	1	1	1	1	0
1533	CHi07o1533	Oct-07	1	I	CT	57	4987	11857	qom	2007-11-08	domi	hh	Ti	3	0	0	0				0	1	1	1	1	0
1534	CHi07o1534	Oct-07	1	I	CT	58	3542	11959	creole	2007-11-08	gallinero	hh	Ti	6	0	0	0	0		0	1	1	0	0	0	0
1539	CHi07o1539	Oct-07	1	I	CT	59	5036	11078	creole	2007-11-08	codetro	hh	Ti	7	0	0	0	1		1	1	1	0	1	0	0
1540	CHi07o1540	Oct-07	1	I	CT	59	5036	11078	creole	2007-11-08	codetro	hh	Ti	6	0	0	0	0		0	1	1	0	1	0	0
1541	CHi07o1541	Oct-07	1	I	CT	60	4458	9773	creole	2007-11-08	gallinero	hh	Ti	5	0	0	0	0		0	1	0			0	0
1542	CHi07o1542	Oct-07	1	I	CT	60	4458	9773	creole	2007-11-08	gallinero	hh	Ti	5	0	0	0				0	0			0	0
1543	CHi07o1543	Oct-07	1	I	CT	60	4458	9773	creole	2007-11-08	gallinero	hh	Ti	5	0	0	0	0		0	1	0			0	0
1544	CHi07o1544	Oct-07	1	I	CT	60	4458	9773	creole	2007-11-08	gallinero	hh	Ti	4	0	0	0	0		0	1	0			0	0
1545	CHi07o1545	Oct-07	1	I	CT	60	4458	9773	creole	2007-11-08	gallinero	hh	Ti	4	0	0	0	0		0	1	0			0	0
1546	CHi07o1546	Oct-07	1	I	CT	60	4458	9773	creole	2007-11-08	gallinero	hh	Ti	3	0	0	0				0	0			0	0
1547	CHi07o1547	Oct-07	1	I	CT	59	5036	11078	creole	2007-11-08	domi	hh	Ti	7	0	0	0	1		1	1	1	0	1	0	0
1548	CHi07o1548	Oct-07	1	I	CT	59	5036	11078	creole	2007-11-08	domi	hh	Ti	7	0	0	0	1		1	1	1	0	1	0	0
1549	CHi07o1549	Oct-07	1	I	CT	59	5036	11078	creole	2007-11-08	domi	hh	Ti	7	0	0	0	1		1	1	1	0	1	0	0
1550	CHi07o1550	Oct-07	1	I	CT	58	3542	11959	creole	2007-11-08	domi	hh	Ti	6	0	0	0	0		0	1	1	0	0	0	0
1551	CHi07o1551	Oct-07	1	I	CT	61	5812	11352	creole	2007-11-08	gallinero	hh	Ti	7	0	0	0				0	0		0	0	0
1552	CHi07o1552	Oct-07	1	I	CT	61	5812	11352	creole	2007-11-08	gallinero	hh	Ti	7	0	0	0				0	0		0	0	0
1553	CHi07o1553	Oct-07	1	I	CT	61	5812	11352	creole	2007-11-08	gallinero	hh	Ti	7	0	0	0				0	0		0	0	0
1554	CHi07o1554	Oct-07	1	I	CT	61	5812	11352	creole	2007-11-08	gallinero	hh	Ti	7	0	0	0				0	0		0	0	0
1555	CHi07o1555	Oct-07	1	I	CT	61	5812	11352	creole	2007-11-08	gallinero	hh	Ti	6	0	0	0				0	0		0	0	0
1556	CHi07o1556	Oct-07	1	I	CT	61	5812	11352	creole	2007-11-08	gallinero	hh	Ti	6	0	0	0				0	0		0	0	0
1557	CHi07o1557	Oct-07	1	I	CT	61	5812	11352	creole	2007-11-08	gallinero	hh	Ti	6	0	0	0				0	0		0	0	0
1558	CHi07o1558	Oct-07	1	I	CT	61	5812	11352	creole	2007-11-08	gallinero	hh	Ti	6	0	0	0				0	0		0	0	0
1559	CHi07o1559	Oct-07	1	I	CT	61	5812	11352	creole	2007-11-08	gallinero	hh	Ti	5	0	0	0	0		0	1	0		0	0	0
1560	CHi07o1560	Oct-07	1	I	CT	61	5812	11352	creole	2007-11-08	gallinero	hh	Ti	5	0	0	0	0		0	1	0		0	0	0
1561	CHi07o1561	Oct-07	1	I	CT	61	5812	11352	creole	2007-11-08	gallinero	hh	Ti	5	0	0	0				0	0		0	0	0
1565	CHi07o1565	Oct-07	1	I	CT	61	5812	11352	creole	2007-11-08	gallinero	posthhext	Ti	6	0	0	0	0		0	1	0		0	0	0
1567	CHi07o1567	Oct-07	1	I	CT	62	5294	12194	creole	2007-11-08	domi	hh	Ti	7	0	0	0	1		1	1	1	0	1	1	0
1568	CHi07o1568	Oct-07	1	I	CT	62	5294	12194	creole	2007-11-08	domi	hh	Ti	6	0	0	0	1		1	1	1	0	1	1	0
1569	CHi07o1569	Oct-07	1	I	CT	62	5294	12194	creole	2007-11-08	domi	hh	Ti	6	0	0	0	0		0	1	1	0	1	1	0
1570	CHi07o1570	Oct-07	1	I	CT	62	5294	12194	creole	2007-11-08	gallinero	hh	Ti	7	0	0	0	0		0	1	1	0	1	1	0
1571	CHi07o1571	Oct-07	1	I	CT	62	5294	12194	creole	2007-11-08	gallinero	hh	Ti	7	0	0	0	0		0	1	1	0	1	1	0
1572	CHi07o1572	Oct-07	1	I	CT	62	5294	12194	creole	2007-11-08	gallinero	hh	Ti	7	0	0	0	0		0	1	1	0	1	1	0
1573	CHi07o1573	Oct-07	1	I	CT	62	5294	12194	creole	2007-11-08	gallinero	hh	Ti	7	0	0	0	0		0	1	1	0	1	1	0
1574	CHi07o1574	Oct-07	1	I	CT	62	5294	12194	creole	2007-11-08	gallinero	hh	Ti	7	0	0	0				0	1	0	1	1	0
1575	CHi07o1575	Oct-07	1	I	CT	62	5294	12194	creole	2007-11-08	gallinero	hh	Ti	7	0	0	0				0	1	0	1	1	0
1576	CHi07o1576	Oct-07	1	I	CT	62	5294	12194	creole	2007-11-08	gallinero	hh	Ti	6	0	0	0	0		0	1	1	0	1	1	0
1577	CHi07o1577	Oct-07	1	I	CT	62	5294	12194	creole	2007-11-08	gallinero	hh	Ti	6	0	0	0	0		0	1	1	0	1	1	0
1578	CHi07o1578	Oct-07	1	I	CT	62	5294	12194	creole	2007-11-08	gallinero	hh	Ti	6	0	0	0	0		0	1	1	0	1	1	0
1579	CHi07o1579	Oct-07	1	I	CT	62	5294	12194	creole	2007-11-08	gallinero	hh	Ti	5	0	0	0	0		0	1	1	0	1	1	0
1580	CHi07o1580	Oct-07	1	I	CT	62	5294	12194	creole	2007-11-08	gallinero	hh	Ti	5	0	0	0	0		0	1	1	0	1	1	0
1582	CHi07o1582	Oct-07	1	I	3L	63	17345	8324	creole	2007-11-08	gallinero	hh	Ti	7	0	0	0	0		0	1	0		0	0	0
1583	CHi07o1583	Oct-07	1	I	3L	63	17345	8324	creole	2007-11-08	gallinero	hh	Ti	7	0	0	0	0		0	1	0		0	0	0
1584	CHi07o1584	Oct-07	1	I	3L	63	17345	8324	creole	2007-11-08	gallinero	hh	Ti	7	0	0	0				0	0		0	0	0
1585	CHi07o1585	Oct-07	1	I	3L	63	17345	8324	creole	2007-11-08	gallinero	hh	Ti	6	0	0	0	0		0	1	0		0	0	0
1586	CHi07o1586	Oct-07	1	I	3L	63	17345	8324	creole	2007-11-08	gallinero	hh	Ti	6	0	0	0	0		0	1	0		0	0	0
1587	CHi07o1587	Oct-07	1	I	3L	63	17345	8324	creole	2007-11-08	gallinero	hh	Ti	6	0	0	0				0	0		0	0	0
1588	CHi07o1588	Oct-07	1	I	3L	63	17345	8324	creole	2007-11-08	gallinero	hh	Ti	4	0	0	0	0		0	1	0		0	0	0
1592	CHi07o1592	Oct-07	1	I	3L	63	17345	8324	creole	2007-11-08	codetro	hh	Ti	7	0	0	0	0		0	1	0		0	0	0
1593	CHi07o1593	Oct-07	1	I	3L	63	17345	8324	creole	2007-11-08	codetro	hh	Ti	7	0	0	0	0		0	1	0		0	0	0
1594	CHi07o1594	Oct-07	1	I	3L	63	17345	8324	creole	2007-11-08	codetro	hh	Ti	7	0	0	0	0		0	1	0		0	0	0
1595	CHi07o1595	Oct-07	1	I	3L	63	17345	8324	creole	2007-11-08	codetro	hh	Ti	7	0	0	0	0		0	1	0		0	0	0
1596	CHi07o1596	Oct-07	1	I	3L	63	17345	8324	creole	2007-11-08	codetro	hh	Ti	7	0	0	0	0		0	1	0		0	0	0
1597	CHi07o1597	Oct-07	1	I	3L	63	17345	8324	creole	2007-11-08	codetro	hh	Ti	7	0	0	0	0		0	1	0		0	0	0
1598	CHi07o1598	Oct-07	1	I	3L	63	17345	8324	creole	2007-11-08	codetro	hh	Ti	7	0	0	0	0		0	1	0		0	0	0
1599	CHi07o1599	Oct-07	1	I	3L	63	17345	8324	creole	2007-11-08	codetro	hh	Ti	7	0	0	0				0	0		0	0	0
1600	CHi07o1600	Oct-07	1	I	3L	63	17345	8324	creole	2007-11-08	codetro	hh	Ti	6	0	0	0	0		0	1	0		0	0	0
1601	CHi07o1601	Oct-07	1	I	3L	63	17345	8324	creole	2007-11-08	codetro	hh	Ti	6	0	0	0	0		0	1	0		0	0	0
1602	CHi07o1602	Oct-07	1	I	3L	63	17345	8324	creole	2007-11-08	codetro	hh	Ti	6	0	0	0	0		0	1	0		0	0	0
1603	CHi07o1603	Oct-07	1	I	3L	64	18210	8997	creole	2007-11-08	domi	hh	Ti	7	0	0	0	0		0	1	1	0	1	0	0
1604	CHi07o1604	Oct-07	1	I	3L	64	18210	8997	creole	2007-11-08	domi	hh	Ti	7	0	0	0	0		0	1	1	0	1	0	0
1605	CHi07o1605	Oct-07	1	I	3L	64	18210	8997	creole	2007-11-08	domi	hh	Ti	7	0	0	0	0		0	1	1	0	1	0	0
1606	CHi07o1606	Oct-07	1	I	3L	64	18210	8997	creole	2007-11-08	domi	hh	Ti	7	0	0	0	0		0	1	1	0	1	0	0
1607	CHi07o1607	Oct-07	1	I	3L	64	18210	8997	creole	2007-11-08	domi	hh	Ti	7	0	0	0	0		0	1	1	0	1	0	0
1608	CHi07o1608	Oct-07	1	I	3L	64	18210	8997	creole	2007-11-08	domi	hh	Ti	6	0	0	0	0		0	1	1	0	1	0	0
1609	CHi07o1609	Oct-07	1	I	3L	64	18210	8997	creole	2007-11-08	domi	hh	Ti	6	0	0	0	0		0	1	1	0	1	0	0
1610	CHi07o1610	Oct-07	1	I	3L	64	18210	8997	creole	2007-11-08	domi	hh	Ti	6	0	0	0	1		1	1	1	0	1	0	0
1611	CHi07o1611	Oct-07	1	I	3L	64	18210	8997	creole	2007-11-08	domi	hh	Ti	6	0	0	0	1		1	1	1	0	1	0	0
1612	CHi07o1612	Oct-07	1	I	3L	64	18210	8997	creole	2007-11-08	domi	hh	Ti	6	0	0	0	0		0	1	1	0	1	0	0
1613	CHi07o1613	Oct-07	1	I	3L	64	18210	8997	creole	2007-11-08	domi	hh	Ti	6	0	0	0	0		0	1	1	0	1	0	0
1614	CHi07o1614	Oct-07	1	I	3L	64	18210	8997	creole	2007-11-08	domi	hh	Ti	6	0	0	0	0		0	1	1	0	1	0	0
1615	CHi07o1615	Oct-07	1	I	3L	64	18210	8997	creole	2007-11-08	domi	hh	Ti	6	0	0	0				0	1	0	1	0	0
1616	CHi07o1616	Oct-07	1	I	3L	64	18210	8997	creole	2007-11-08	domi	hh	Ti	6	0	0	0				0	1	0	1	0	0
1617	CHi07o1617	Oct-07	1	I	3L	64	18210	8997	creole	2007-11-08	domi	hh	Ti	5	0	0	0				0	1	0	1	0	0
1618	CHi07o1618	Oct-07	1	I	3L	64	18210	8997	creole	2007-11-08	domi	hh	Ti	5	0	0	0	0		0	1	1	0	1	0	0
1619	CHi07o1619	Oct-07	1	I	3L	64	18210	8997	creole	2007-11-08	domi	hh	Ti	5	0	0	0	0		0	1	1	0	1	0	0
1620	CHi07o1620	Oct-07	1	I	3L	64	18210	8997	creole	2007-11-08	domi	hh	Ti	5	0	0	0	0		0	1	1	0	1	0	0
1621	CHi07o1621	Oct-07	1	I	3L	64	18210	8997	creole	2007-11-08	domi	hh	Ti	5	0	0	0	0		0	1	1	0	1	0	0
1622	CHi07o1622	Oct-07	1	I	3L	64	18210	8997	creole	2007-11-08	domi	hh	Ti	5	0	0	0	0		0	1	1	0	1	0	0
1623	CHi07o1623	Oct-07	1	I	3L	64	18210	8997	creole	2007-11-08	domi	hh	Ti	4	0	0	0	0		0	1	1	0	1	0	0
1624	CHi07o1624	Oct-07	1	I	3L	64	18210	8997	creole	2007-11-08	domi	hh	Ti	4	0	0	0	0		0	1	1	0	1	0	0
1625	CHi07o1625	Oct-07	1	I	3L	64	18210	8997	creole	2007-11-08	domi	hh	Ti	3	0	0	0	0		0	1	1	0	1	0	0
1626	CHi07o1626	Oct-07	1	I	3L	64	18210	8997	creole	2007-11-08	domi	hh	Ti	3	0	0	0	0		0	1	1	0	1	0	0
1627	CHi07o1627	Oct-07	1	I	3L	64	18210	8997	creole	2007-11-08	domi	hh	Ti	3	0	0	0				0	1	0	1	0	0
1628	CHi07o1628	Oct-07	1	I	3L	64	18210	8997	creole	2007-11-08	domi	hh	Ti	3	0	0	0				0	1	0	1	0	0
1629	CHi07o1629	Oct-07	1	I	3L	64	18210	8997	creole	2007-11-08	domi	hh	Ti	3	0	0	0				0	1	0	1	0	0
1630	CHi07o1630	Oct-07	1	I	3L	64	18210	8997	creole	2007-11-08	domi	hh	Ti	3	0	0	0				0	1	0	1	0	0
1631	CHi07o1631	Oct-07	1	I	CT	65	5979	11474	creole	2007-11-08	gallinero	hh	Ti	7	0	0	0				0	0		0	0	0
1632	CHi07o1632	Oct-07	1	I	CT	65	5979	11474	creole	2007-11-08	gallinero	hh	Ti	6	0	0	0				0	0		0	0	0
1633	CHi07o1633	Oct-07	1	I	CT	57	4987	11857	qom	2007-11-08	codetro	hh	Ti	7	0	0	0	1		1	1	1	1	1	1	0
1634	CHi07o1634	Oct-07	1	I	CT	57	4987	11857	qom	2007-11-08	codetro	hh	Ti	5	0	0	0	0		0	1	1	1	1	1	0
1635	CHi07o1635	Oct-07	1	I	CT	57	4987	11857	qom	2007-11-08	codetro	hh	Ti	5	0	0	0	0		0	1	1	1	1	1	0
1636	CHi07o1636	Oct-07	1	I	CT	57	4987	11857	qom	2007-11-08	codetro	hh	Ti	5	0	0	0	0		0	1	1	1	1	1	0
1637	CHi07o1637	Oct-07	1	I	CT	57	4987	11857	qom	2007-11-08	codetro	hh	Ti	5	0	0	0	0		0	1	1	1	1	1	0
1638	CHi07o1638	Oct-07	1	I	CT	57	4987	11857	qom	2007-11-08	codetro	hh	Ti	5	0	0	0	0		0	1	1	1	1	1	0
1639	CHi07o1639	Oct-07	1	I	CT	57	4987	11857	qom	2007-11-08	codetro	hh	Ti	5	0	0	0				0	1	1	1	1	0
1640	CHi07o1640	Oct-07	1	I	CT	57	4987	11857	qom	2007-11-08	codetro	hh	Ti	5	0	0	0	0		0	1	1	1	1	1	0
1641	CHi07o1641	Oct-07	1	I	CT	57	4987	11857	qom	2007-11-08	codetro	hh	Ti	4	0	0	0	0		0	1	1	1	1	1	0
1642	CHi07o1642	Oct-07	1	I	CT	57	4987	11857	qom	2007-11-08	codetro	hh	Ti	4	0	0	0	0		0	1	1	1	1	1	0
1643	CHi07o1643	Oct-07	1	I	CT	57	4987	11857	qom	2007-11-08	codetro	hh	Ti	4	0	0	0				0	1	1	1	1	0
1644	CHi07o1644	Oct-07	1	I	CT	57	4987	11857	qom	2007-11-08	codetro	hh	Ti	4	0	0	0	0		0	1	1	1	1	1	0
1645	CHi07o1645	Oct-07	1	I	CT	57	4987	11857	qom	2007-11-08	codetro	hh	Ti	4	0	0	0	0		0	1	1	1	1	1	0
1646	CHi07o1646	Oct-07	1	I	CT	57	4987	11857	qom	2007-11-08	codetro	hh	Ti	4	0	0	0	0		0	1	1	1	1	1	0
1647	CHi07o1647	Oct-07	1	I	CT	57	4987	11857	qom	2007-11-08	codetro	hh	Ti	4	0	0	0	0		0	1	1	1	1	1	0
1648	CHi07o1648	Oct-07	1	I	CT	57	4987	11857	qom	2007-11-08	codetro	hh	Ti	4	0	0	0	0		0	1	1	1	1	1	0
1649	CHi07o1649	Oct-07	1	I	CT	57	4987	11857	qom	2007-11-08	codetro	hh	Ti	4	0	0	0	0		0	1	1	1	1	1	0
1650	CHi07o1650	Oct-07	1	I	CT	57	4987	11857	qom	2007-11-08	codetro	hh	Ti	4	0	0	0	0		0	1	1	1	1	1	0
1651	CHi07o1651	Oct-07	1	I	CT	57	4987	11857	qom	2007-11-08	codetro	hh	Ti	4	0	0	0	0		0	1	1	1	1	1	0
1652	CHi07o1652	Oct-07	1	I	CT	57	4987	11857	qom	2007-11-08	codetro	hh	Ti	4	0	0	0				0	1	1	1	1	0
1653	CHi07o1653	Oct-07	1	I	CT	57	4987	11857	qom	2007-11-08	codetro	hh	Ti	4	0	0	0				0	1	1	1	1	0
1654	CHi07o1654	Oct-07	1	I	CT	57	4987	11857	qom	2007-11-08	codetro	hh	Ti	3	0	0	0	0		0	1	1	1	1	1	0
1655	CHi07o1655	Oct-07	1	I	CT	57	4987	11857	qom	2007-11-08	codetro	hh	Ti	3	0	0	0	0		0	1	1	1	1	1	0
1656	CHi07o1656	Oct-07	1	I	CT	57	4987	11857	qom	2007-11-08	codetro	hh	Ti	3	0	0	0	0		0	1	1	1	1	1	0
1657	CHi07o1657	Oct-07	1	I	CT	57	4987	11857	qom	2007-11-08	codetro	hh	Ti	3	0	0	0	0		0	1	1	1	1	1	0
1658	CHi07o1658	Oct-07	1	I	CT	57	4987	11857	qom	2007-11-08	codetro	hh	Ti	3	0	0	0	0		0	1	1	1	1	1	0
1659	CHi07o1659	Oct-07	1	I	CT	57	4987	11857	qom	2007-11-08	codetro	hh	Ti	3	0	0	0	0		0	1	1	1	1	1	0
1660	CHi07o1660	Oct-07	1	I	CT	57	4987	11857	qom	2007-11-08	codetro	hh	Ti	3	0	0	0				0	1	1	1	1	0
1661	CHi07o1661	Oct-07	1	I	CT	57	4987	11857	qom	2007-11-08	codetro	posthhext	Ti	7	0	0	0				0	1	1	1	1	0
1662	CHi07o1662	Oct-07	1	I	CT	57	4987	11857	qom	2007-11-08	codetro	posthhext	Ti	6	0	0	0	0		0	1	1	1	1	1	0
1663	CHi07o1663	Oct-07	1	I	CT	57	4987	11857	qom	2007-11-08	codetro	posthhext	Ti	6	0	0	0				0	1	1	1	1	0
1664	CHi07o1664	Oct-07	1	I	CT	57	4987	11857	qom	2007-11-08	codetro	posthhext	Ti	5	0	0	0				0	1	1	1	1	0
1665	CHi07o1665	Oct-07	1	I	CT	57	4987	11857	qom	2007-11-08	codetro	posthhext	Ti	5	0	0	0	1		1	1	1	1	1	1	0
1666	CHi07o1666	Oct-07	1	I	CT	57	4987	11857	qom	2007-11-08	codetro	posthhext	Ti	5	0	0	0	0		0	1	1	1	1	1	0
1667	CHi07o1667	Oct-07	1	I	CT	57	4987	11857	qom	2007-11-08	codetro	posthhext	Ti	4	0	0	0	0		0	1	1	1	1	1	0
1668	CHi07o1668	Oct-07	1	I	CT	57	4987	11857	qom	2007-11-08	codetro	posthhext	Ti	4	0	0	0	0		0	1	1	1	1	1	0
1669	CHi07o1669	Oct-07	1	I	CT	57	4987	11857	qom	2007-11-08	codetro	posthhext	Ti	4	0	0	0	0		0	1	1	1	1	1	0
1670	CHi07o1670	Oct-07	1	I	CT	57	4987	11857	qom	2007-11-08	codetro	posthhext	Ti	4	0	0	0				0	1	1	1	1	0
1671	CHi07o1671	Oct-07	1	I	CT	57	4987	11857	qom	2007-11-08	codetro	posthhext	Ti	3	0	0	0	0		0	1	1	1	1	1	0
1672	CHi07o1672	Oct-07	1	I	CT	57	4987	11857	qom	2007-11-08	codetro	posthhext	Ti	3	0	0	0	0		0	1	1	1	1	1	0
1673	CHi07o1673	Oct-07	1	I	CT	57	4987	11857	qom	2007-11-08	codetro	posthhext	Ti	3	0	0	0	0		0	1	1	1	1	1	0
1674	CHi07o1674	Oct-07	1	I	CT	57	4987	11857	qom	2007-11-08	codetro	posthhext	Ti	3	0	0	0	0		0	1	1	1	1	1	0
1675	CHi07o1675	Oct-07	1	I	CT	57	4987	11857	qom	2007-11-08	codetro	posthhext	Ti	3	0	0	0	0		0	1	1	1	1	1	0
1676	CHi07o1676	Oct-07	1	I	CT	57	4987	11857	qom	2007-11-08	codetro	posthhext	Ti	3	0	0	0	0		0	1	1	1	1	1	0
1677	CHi07o1677	Oct-07	1	I	CT	57	4987	11857	qom	2007-11-08	codetro	posthhext	Ti	3	0	0	0				0	1	1	1	1	0
1678	CHi07o1678	Oct-07	1	I	CT	57	4987	11857	qom	2007-11-08	codetro	posthhext	Ti	3	0	0	0				0	1	1	1	1	0
1679	CHi07o1679	Oct-07	1	I	CT	57	4987	11857	qom	2007-11-08	codetro	posthhext	Ti	3	0	0	0				0	1	1	1	1	0
1680	CHi07o1680	Oct-07	1	I	CT	57	4987	11857	qom	2007-11-08	codetro	posthhext	Ti	3	0	0	0				0	1	1	1	1	0
1681	CHi07o1681	Oct-07	1	I	H	66	19327	8421	qom	2007-11-08	domi	hh	Ti	6	0	0	0	0		0	1	1	0	0	0	0
1682	CHi07o1682	Oct-07	1	I	CT	61	5812	11352	creole	2007-11-08	codetro	hh	Ti	3	0	0	0	0		0	1	0		0	0	0
1683	CHi07o1683	Oct-07	1	I	CT	61	5812	11352	creole	2007-11-08	codetro	hh	Ti	3	0	0	0				0	0		0	0	0
1684	CHi07o1684	Oct-07	1	I	CT	61	5812	11352	creole	2007-11-08	codetro	hh	Ti	3	0	0	0				0	0		0	0	0
1685	CHi07o1685	Oct-07	1	I	H	67	18939	8251	qom	2007-11-08	gallinero	hh	Ti	6	0	0	0	0		0	1	0
1686	CHi07o1686	Oct-07	1	I	H	68	19544	8089	qom	2007-11-08	domi	hh	Ti	7	0	0	0	0		0	1	1	0	0	0	0
1687	CHi07o1687	Oct-07	1	I	H	68	19544	8089	qom	2007-11-08	domi	hh	Ti	7	0	0	0	0		0	1	1	0	0	0	0
1688	CHi07o1688	Oct-07	1	I	3L	69	15115	9651	creole	2007-11-09	gallinero	hh	Ti	7	0	0	0	0		0	1	0
1689	CHi07o1689	Oct-07	1	I	3L	69	15115	9651	creole	2007-11-09	gallinero	hh	Ti	7	0	0	0	0		0	1	0
1690	CHi07o1690	Oct-07	1	I	3L	69	15115	9651	creole	2007-11-09	gallinero	hh	Ti	7	0	0	0	0		0	1	0
1691	CHi07o1691	Oct-07	1	I	3L	69	15115	9651	creole	2007-11-09	gallinero	hh	Ti	7	0	0	0	0		0	1	0
1692	CHi07o1692	Oct-07	1	I	3L	69	15115	9651	creole	2007-11-09	gallinero	hh	Ti	7	0	0	0	0		0	1	0
1693	CHi07o1693	Oct-07	1	I	3L	69	15115	9651	creole	2007-11-09	gallinero	hh	Ti	7	0	0	0	0		0	1	0
1694	CHi07o1694	Oct-07	1	I	3L	69	15115	9651	creole	2007-11-09	gallinero	hh	Ti	7	0	0	0				0	0
1695	CHi07o1695	Oct-07	1	I	3L	69	15115	9651	creole	2007-11-09	gallinero	hh	Ti	7	0	0	0	0		0	1	0
1696	CHi07o1696	Oct-07	1	I	3L	69	15115	9651	creole	2007-11-09	gallinero	hh	Ti	7	0	0	0	0		0	1	0
1697	CHi07o1697	Oct-07	1	I	3L	69	15115	9651	creole	2007-11-09	gallinero	hh	Ti	7	0	0	0	0		0	1	0
1698	CHi07o1698	Oct-07	1	I	3L	69	15115	9651	creole	2007-11-09	gallinero	hh	Ti	7	0	0	0	0		0	1	0
1699	CHi07o1699	Oct-07	1	I	3L	69	15115	9651	creole	2007-11-09	gallinero	hh	Ti	7	0	0	0	0		0	1	0
1700	CHi07o1700	Oct-07	1	I	3L	69	15115	9651	creole	2007-11-09	gallinero	hh	Ti	7	0	0	0	0		0	1	0
1701	CHi07o1701	Oct-07	1	I	3L	69	15115	9651	creole	2007-11-09	gallinero	hh	Ti	7	0	0	0	0		0	1	0
1702	CHi07o1702	Oct-07	1	I	3L	69	15115	9651	creole	2007-11-09	gallinero	hh	Ti	7	0	0	0	0		0	1	0
1703	CHi07o1703	Oct-07	1	I	3L	69	15115	9651	creole	2007-11-09	gallinero	hh	Ti	6	0	0	0	0		0	1	0
1704	CHi07o1704	Oct-07	1	I	3L	69	15115	9651	creole	2007-11-09	gallinero	hh	Ti	6	0	0	0	0		0	1	0
1705	CHi07o1705	Oct-07	1	I	3L	69	15115	9651	creole	2007-11-09	gallinero	hh	Ti	6	0	0	0	0		0	1	0
1706	CHi07o1706	Oct-07	1	I	3L	69	15115	9651	creole	2007-11-09	gallinero	hh	Ti	6	0	0	0	0		0	1	0
1707	CHi07o1707	Oct-07	1	I	3L	69	15115	9651	creole	2007-11-09	gallinero	hh	Ti	6	0	0	0	0		0	1	0
1708	CHi07o1708	Oct-07	1	I	3L	69	15115	9651	creole	2007-11-09	gallinero	hh	Ti	6	0	0	0	0		0	1	0
1709	CHi07o1709	Oct-07	1	I	3L	69	15115	9651	creole	2007-11-09	gallinero	hh	Ti	6	0	0	0	0		0	1	0
1710	CHi07o1710	Oct-07	1	I	3L	69	15115	9651	creole	2007-11-09	gallinero	hh	Ti	6	0	0	0	0		0	1	0
1711	CHi07o1711	Oct-07	1	I	3L	69	15115	9651	creole	2007-11-09	gallinero	hh	Ti	6	0	0	0	0		0	1	0
1712	CHi07o1712	Oct-07	1	I	3L	69	15115	9651	creole	2007-11-09	gallinero	hh	Ti	6	0	0	0	0		0	1	0
1713	CHi07o1713	Oct-07	1	I	3L	69	15115	9651	creole	2007-11-09	gallinero	hh	Ti	6	0	0	0	0		0	1	0
1714	CHi07o1714	Oct-07	1	I	3L	69	15115	9651	creole	2007-11-09	gallinero	hh	Ti	6	0	0	0	0		0	1	0
1715	CHi07o1715	Oct-07	1	I	3L	69	15115	9651	creole	2007-11-09	gallinero	hh	Ti	6	0	0	0	0		0	1	0
1716	CHi07o1716	Oct-07	1	I	3L	69	15115	9651	creole	2007-11-09	gallinero	hh	Ti	6	0	0	0	0		0	1	0
1717	CHi07o1717	Oct-07	1	I	3L	69	15115	9651	creole	2007-11-09	gallinero	hh	Ti	6	0	0	0	0		0	1	0
1718	CHi07o1718	Oct-07	1	I	3L	69	15115	9651	creole	2007-11-09	gallinero	hh	Ti	6	0	0	0	0		0	1	0
1719	CHi07o1719	Oct-07	1	I	3L	69	15115	9651	creole	2007-11-09	gallinero	hh	Ti	5	0	0	0	0		0	1	0
1720	CHi07o1720	Oct-07	1	I	3L	69	15115	9651	creole	2007-11-09	gallinero	hh	Ti	5	0	0	0	0		0	1	0
1721	CHi07o1721	Oct-07	1	I	3L	69	15115	9651	creole	2007-11-09	gallinero	hh	Ti	5	0	0	0	0		0	1	0
1722	CHi07o1722	Oct-07	1	I	3L	69	15115	9651	creole	2007-11-09	gallinero	hh	Ti	5	0	0	0	0		0	1	0
1723	CHi07o1723	Oct-07	1	I	3L	69	15115	9651	creole	2007-11-09	gallinero	hh	Ti	5	0	0	0	0		0	1	0
1724	CHi07o1724	Oct-07	1	I	3L	69	15115	9651	creole	2007-11-09	gallinero	hh	Ti	5	0	0	0	0		0	1	0
1725	CHi07o1725	Oct-07	1	I	3L	69	15115	9651	creole	2007-11-09	gallinero	hh	Ti	5	0	0	0				0	0
1726	CHi07o1726	Oct-07	1	I	3L	69	15115	9651	creole	2007-11-09	gallinero	hh	Ti	5	0	0	0	0		0	1	0
1727	CHi07o1727	Oct-07	1	I	3L	69	15115	9651	creole	2007-11-09	gallinero	hh	Ti	5	0	0	0				0	0
1728	CHi07o1728	Oct-07	1	I	3L	69	15115	9651	creole	2007-11-09	gallinero	hh	Ti	5	0	0	0	0		0	1	0
1729	CHi07o1729	Oct-07	1	I	3L	69	15115	9651	creole	2007-11-09	gallinero	hh	Ti	5	0	0	0	0		0	1	0
1730	CHi07o1730	Oct-07	1	I	3L	69	15115	9651	creole	2007-11-09	gallinero	hh	Ti	5	0	0	0	0		0	1	0
1731	CHi07o1731	Oct-07	1	I	3L	69	15115	9651	creole	2007-11-09	gallinero	hh	Ti	5	0	0	0	0		0	1	0
1732	CHi07o1732	Oct-07	1	I	3L	69	15115	9651	creole	2007-11-09	gallinero	hh	Ti	4	0	0	0	0		0	1	0
1733	CHi07o1733	Oct-07	1	I	3L	69	15115	9651	creole	2007-11-09	gallinero	hh	Ti	4	0	0	0	0		0	1	0
1734	CHi07o1734	Oct-07	1	I	3L	69	15115	9651	creole	2007-11-09	gallinero	hh	Ti	3	0	0	0				0	0
1735	CHi07o1735	Oct-07	1	I	3L	69	15115	9651	creole	2007-11-09	gallinero	hh	Ti	3	0	0	0				0	0
1736	CHi07o1736	Oct-07	1	I	3L	69	15115	9651	creole	2007-11-09	gallinero	hh	Ti	3	0	0	0				0	0
1737	CHi07o1737	Oct-07	1	I	3L	69	15115	9651	creole	2007-11-09	gallinero	hh	Ti	3	0	0	0				0	0
1738	CHi07o1738	Oct-07	1	I	3L	69	15115	9651	creole	2007-11-09	gallinero	hh	Ti	3	0	0	0				0	0
1739	CHi07o1739	Oct-07	1	I	3L	70	16584	9318	creole	2007-11-09	codetro	hh	Ti	7	0	0	0	0		0	1	0		0	0	0
1740	CHi07o1740	Oct-07	1	I	3L	69	15115	9651	creole	2007-11-09	codetro	hh	Ti	6	0	0	0				0	0
1741	CHi07o1741	Oct-07	1	I	3L	69	15115	9651	creole	2007-11-09	codetro	hh	Ti	5	0	0	0				0	0
1742	CHi07o1742	Oct-07	1	I	3L	69	15115	9651	creole	2007-11-09	gallinero	posthhext	Ti	7	0	0	0	0		0	1	0
1743	CHi07o1743	Oct-07	1	I	3L	69	15115	9651	creole	2007-11-09	gallinero	posthhext	Ti	7	0	0	0	0		0	1	0
1744	CHi07o1744	Oct-07	1	I	3L	69	15115	9651	creole	2007-11-09	gallinero	posthhext	Ti	7	0	0	0	0		0	1	0
1745	CHi07o1745	Oct-07	1	I	3L	69	15115	9651	creole	2007-11-09	gallinero	posthhext	Ti	7	0	0	0	0		0	1	0
1746	CHi07o1746	Oct-07	1	I	3L	69	15115	9651	creole	2007-11-09	gallinero	posthhext	Ti	7	0	0	0	0		0	1	0
1747	CHi07o1747	Oct-07	1	I	3L	69	15115	9651	creole	2007-11-09	gallinero	posthhext	Ti	6	0	0	0	0		0	1	0
1748	CHi07o1748	Oct-07	1	I	3L	69	15115	9651	creole	2007-11-09	gallinero	posthhext	Ti	6	0	0	0	0		0	1	0
1749	CHi07o1749	Oct-07	1	I	3L	69	15115	9651	creole	2007-11-09	gallinero	posthhext	Ti	6	0	0	0	0		0	1	0
1750	CHi07o1750	Oct-07	1	I	3L	69	15115	9651	creole	2007-11-09	gallinero	posthhext	Ti	6	0	0	0	0		0	1	0
1751	CHi07o1751	Oct-07	1	I	3L	69	15115	9651	creole	2007-11-09	gallinero	posthhext	Ti	6	0	0	0	0		0	1	0
1752	CHi07o1752	Oct-07	1	I	3L	69	15115	9651	creole	2007-11-09	gallinero	posthhext	Ti	6	0	0	0	0		0	1	0
1753	CHi07o1753	Oct-07	1	I	3L	69	15115	9651	creole	2007-11-09	gallinero	posthhext	Ti	6	0	0	0	0		0	1	0
1754	CHi07o1754	Oct-07	1	I	3L	69	15115	9651	creole	2007-11-09	gallinero	posthhext	Ti	6	0	0	0	0		0	1	0
1755	CHi07o1755	Oct-07	1	I	3L	69	15115	9651	creole	2007-11-09	gallinero	posthhext	Ti	5	0	0	0	0		0	1	0
1756	CHi07o1756	Oct-07	1	I	3L	69	15115	9651	creole	2007-11-09	gallinero	posthhext	Ti	3	0	0	0	0		0	1	0
1757	CHi07o1757	Oct-07	1	I	3L	69	15115	9651	creole	2007-11-09	gallinero	posthhext	Ti	3	0	0	0	0		0	1	0
1758	CHi07o1758	Oct-07	1	I	3L	69	15115	9651	creole	2007-11-09	gallinero	posthhext	Ti	3	0	0	0	0		0	1	0
1759	CHi07o1759	Oct-07	1	I	3L	69	15115	9651	creole	2007-11-09	codetro	posthhext	Ti	3	0	0	0				0	0
1760	CHi07o1760	Oct-07	1	I	3L	69	15115	9651	creole	2007-11-09	codetro	posthhext	Ti	3	0	0	0				0	0
1761	CHi07o1761	Oct-07	1	I	3L	69	15115	9651	creole	2007-11-09	codetro	posthhext	Ti	3	0	0	0				0	0
1762	CHi07o1762	Oct-07	1	I	3L	69	15115	9651	creole	2007-11-09	codetro	posthhext	Ti	3	0	0	0				0	0
1763	CHi07o1763	Oct-07	1	I	3L	70	16584	9318	creole	2007-11-09	gallinero	hh	Ti	7	0	0	0	0		0	1	0		0	0	0
1793	CHi07o3002	Oct-07	1	I	10M	71	3964	17389	creole	2007-10-25	domi	hh	Ti	6	0	0	0	1		1	1	1	1	1	1	0
1794	CHi07o3003	Oct-07	1	I	10M	71	3964	17389	creole	2007-10-25	domi	hh	Ti	7	0	0	0	0		0	1	1	1	1	1	0
1795	CHi07o3004	Oct-07	1	I	10M	71	3964	17389	creole	2007-10-25	domi	hh	Ti	7	0	0	0	0		0	1	1	1	1	1	0
1796	CHi07o3005	Oct-07	1	I	10M	71	3964	17389	creole	2007-10-25	domi	hh	Ti	7	0	0	0	0		0	1	1	1	1	1	0
1797	CHi07o3006	Oct-07	1	I	10M	71	3964	17389	creole	2007-10-25	domi	hh	Ti	5	0	0	0	0		0	1	1	1	1	1	0
1798	CHi07o3007	Oct-07	1	I	10M	71	3964	17389	creole	2007-10-25	domi	hh	Ti	5	0	0	0	0		0	1	1	1	1	1	0
1799	CHi07o3008	Oct-07	1	I	10M	71	3964	17389	creole	2007-10-25	domi	hh	Ti	5	0	0	0	0		0	1	1	1	1	1	0
1800	CHi07o3009	Oct-07	1	I	10M	71	3964	17389	creole	2007-10-25	domi	hh	Ti	4	0	0	0	0		0	1	1	1	1	1	0
1801	CHi07o3010	Oct-07	1	I	10M	72	1934	18636	qom	2007-10-25	domi	posthhext	Ti	6	0	0	0	0		0	1	1	0	1	1	0
1802	CHi07o3011	Oct-07	1	I	10M	72	1934	18636	qom	2007-10-25	domi	posthhext	Ti	6	0	0	0	0		0	1	1	0	1	1	0
1803	CHi07o3012	Oct-07	1	I	10M	72	1934	18636	qom	2007-10-25	domi	posthhext	Ti	6	0	0	0	1		1	1	1	0	1	1	0
1804	CHi07o3013	Oct-07	1	I	10M	72	1934	18636	qom	2007-10-25	domi	posthhext	Ti	4	0	0	0	0		0	1	1	0	1	1	0
1805	CHi07o3014	Oct-07	1	I	10M	72	1934	18636	qom	2007-10-25	domi	posthhext	Ti	3	0	0	0	0		0	1	1	0	1	1	0
1806	CHi07o3015	Oct-07	1	I	10M	72	1934	18636	qom	2007-10-25	domi	posthhext	Ti	3	0	0	0	0		0	1	1	0	1	1	0
1807	CHi07o3016	Oct-07	1	I	10M	72	1934	18636	qom	2007-10-25	domi	posthhext	Ti	3	0	0	0	0		0	1	1	0	1	1	0
1808	CHi07o3017	Oct-07	1	I	10M	72	1934	18636	qom	2007-10-25	domi	posthhext	Ti	3	0	0	0	0		0	1	1	0	1	1	0
1809	CHi07o3018	Oct-07	1	I	10M	73	1501	18283	qom	2007-10-25	codetro	posthhext	Ti	7	0	0	0	1		1	1	0		1	0	0
1810	CHi07o3019	Oct-07	1	I	10M	73	1501	18283	qom	2007-10-25	codetro	posthhext	Ti	6	0	0	0	1		1	1	0		1	0	0
1811	CHi07o3020	Oct-07	1	I	10M	73	1501	18283	qom	2007-10-25	codetro	posthhext	Ti	6	0	0	0	1		1	1	0		1	0	0
1812	CHi07o3021	Oct-07	1	I	RI	74	7936	1156	creole	2007-10-25	codetro	posthhext	Ti	4	0	0	0	0		0	1	0		0	0	0
1813	CHi07o3022	Oct-07	1	I	RI	74	7936	1156	creole	2007-10-25	codetro	posthhext	Ti	5	0	0	0	0		0	1	0		0	0	0
1815	CHi07o3024	Oct-07	1	I	10M	75	2351	19354	creole	2007-10-27	gallinero	posthhext	Ti	7	0	0	0	0		0	1	0
1816	CHi07o3025	Oct-07	1	I	10M	75	2351	19354	creole	2007-10-27	gallinero	posthhext	Ti	6	0	0	0	0		0	1	0
1817	CHi07o3026	Oct-07	1	I	10M	75	2351	19354	creole	2007-10-27	gallinero	posthhext	Ti	7	0	0	0	0		0	1	0
1818	CHi07o3027	Oct-07	1	I	10M	75	2351	19354	creole	2007-10-27	gallinero	posthhext	Ti	6	0	0	0	0		0	1	0
1819	CHi07o3028	Oct-07	1	I	10M	75	2351	19354	creole	2007-10-27	gallinero	posthhext	Ti	5	0	0	0	0		0	1	0
1820	CHi07o3029	Oct-07	1	I	10M	75	2351	19354	creole	2007-10-27	gallinero	posthhext	Ti	7	0	0	0	0		0	1	0
1821	CHi07o3030	Oct-07	1	I	10M	75	2351	19354	creole	2007-10-27	gallinero	posthhext	Ti	5	0	0	0	0		0	1	0
1822	CHi07o3031	Oct-07	1	I	10M	75	2351	19354	creole	2007-10-27	gallinero	posthhext	Ti	7	0	0	0				0	0
1823	CHi07o3032	Oct-07	1	I	10M	76	1994	18338	qom	2007-10-25	domi	hh	Ti	5	0	0	0	0		0	1	1	0	0	0	0
1824	CHi07o3033	Oct-07	1	I	10M	73	1501	18283	qom	2007-10-25	codetro	hh	Ti	7	0	0	0	1		1	1	0		1	0	0
1825	CHi07o3034	Oct-07	1	I	10M	73	1501	18283	qom	2007-10-25	codetro	hh	Ti	7	0	0	0	1		1	1	0		1	0	0
1826	CHi07o3035	Oct-07	1	I	10M	73	1501	18283	qom	2007-10-25	codetro	hh	Ti	7	0	0	0	1		1	1	0		1	0	0
1828	CHi07o3037	Oct-07	1	I	LUG	77	7302	3303	creole	2007-10-27	domi	hh	Ti	7	0	0	0	0		0	1	1	0	0	1	0
1829	CHi07o3038	Oct-07	1	I	LUG	77	7302	3303	creole	2007-10-27	domi	hh	Ti	7	0	0	0	0		0	1	1	0	0	1	0
1830	CHi07o3039	Oct-07	1	I	RI	78	8015	4833	creole	2007-10-26	codetro	hh	Ti	6	0	0	0	0		0	1	1	0	1	0	0
1831	CHi07o3040	Oct-07	1	I	RI	78	8015	4833	creole	2007-10-26	codetro	hh	Ti	6	0	0	0	0		0	1	1	0	1	0	0
1832	CHi07o3041	Oct-07	1	I	RI	78	8015	4833	creole	2007-10-26	codetro	hh	Ti	7	0	0	0	0		0	1	1	0	1	0	0
1833	CHi07o3042	Oct-07	1	I	RI	78	8015	4833	creole	2007-10-26	codetro	hh	Ti	7	0	0	0	0		0	1	1	0	1	0	0
1834	CHi07o3043	Oct-07	1	I	RI	78	8015	4833	creole	2007-10-26	codetro	hh	Ti	5	0	0	0	0		0	1	1	0	1	0	0
1835	CHi07o3044	Oct-07	1	I	RI	79	8009	4943	creole	2007-10-26	codetro	hh	Ti	7	0	0	0	0		0	1	0		1	1	0
1836	CHi07o3045	Oct-07	1	I	RI	79	8009	4943	creole	2007-10-26	codetro	hh	Ti	7	0	0	0	0		0	1	0		1	1	0
1837	CHi07o3046	Oct-07	1	I	RI	79	8009	4943	creole	2007-10-26	codetro	hh	Ti	7	0	0	0	0		0	1	0		1	1	0
1838	CHi07o3047	Oct-07	1	I	RI	79	8009	4943	creole	2007-10-26	codetro	hh	Ti	3	0	0	0	0		0	1	0		1	1	0
1839	CHi07o3048	Oct-07	1	I	RI	80	7250	5987	creole	2007-10-26	domi	hh	Ti	6	0	0	0	1		1	1	1	0	1	0	0
1841	CHi07o3050	Oct-07	1	I	RI	78	8015	4833	creole	2007-10-26	domi	hh	Ti	6	0	0	0	1		1	1	1	0	1	0	0
1842	CHi07o3051	Oct-07	1	I	RI	78	8015	4833	creole	2007-10-26	domi	hh	Ti	6	0	0	0	1		1	1	1	0	1	0	0
1843	CHi07o3052	Oct-07	1	I	RI	78	8015	4833	creole	2007-10-26	domi	hh	Ti	6	0	0	0	0		0	1	1	0	1	0	0
1844	CHi07o3053	Oct-07	1	I	RI	78	8015	4833	creole	2007-10-26	domi	hh	Ti	7	0	0	0	0		0	1	1	0	1	0	0
1845	CHi07o3054	Oct-07	1	I	RI	78	8015	4833	creole	2007-10-26	domi	hh	Ti	7	0	0	0	0		0	1	1	0	1	0	0
1846	CHi07o3055	Oct-07	1	I	RI	78	8015	4833	creole	2007-10-26	domi	hh	Ti	7	0	0	0	0		0	1	1	0	1	0	0
1847	CHi07o3056	Oct-07	1	I	RI	78	8015	4833	creole	2007-10-26	domi	hh	Ti	5	0	0	0	0		0	1	1	0	1	0	0
1848	CHi07o3057	Oct-07	1	I	RI	78	8015	4833	creole	2007-10-26	domi	hh	Ti	5	0	0	0	0		0	1	1	0	1	0	0
1849	CHi07o3058	Oct-07	1	I	RI	78	8015	4833	creole	2007-10-26	domi	hh	Ti	5	0	0	0	0		0	1	1	0	1	0	0
1850	CHi07o3059	Oct-07	1	I	SV	81	6875	7232	creole	2007-10-25	domi	hh	Ti	7	0	0	0	1		1	1	1	1	1	1	1
1851	CHi07o3060	Oct-07	1	I	SV	81	6875	7232	creole	2007-10-25	domi	hh	Ti	5	0	0	0	1		1	1	1	1	1	1	1
1852	CHi07o3061	Oct-07	1	I	10M	82	2695	20170	creole	2007-10-26	domi	hh	Ti	6	0	0	0	1	1	1	1	1	0	1	0	0
1853	CHi07o3062	Oct-07	1	I	10M	82	2695	20170	creole	2007-10-26	domi	hh	Ti	7	0	0	0	1	1	1	1	1	0	1	0	0
1854	CHi07o3063	Oct-07	1	I	10M	82	2695	20170	creole	2007-10-26	domi	hh	Ti	3	0	0	0	0	0	0	1	1	0	1	0	0
1855	CHi07o3064	Oct-07	1	I	10M	71	3964	17389	creole	2007-10-25	domi	posthhext	Ti	7	0	0	0	0		0	1	1	1	1	1	0
1856	CHi07o3065	Oct-07	1	I	10M	71	3964	17389	creole	2007-10-25	domi	posthhext	Ti	7	0	0	0	0		0	1	1	1	1	1	0
1857	CHi07o3066	Oct-07	1	I	10M	71	3964	17389	creole	2007-10-25	domi	posthhext	Ti	6	0	0	0	0		0	1	1	1	1	1	0
1858	CHi07o3067	Oct-07	1	I	10M	71	3964	17389	creole	2007-10-25	domi	posthhext	Ti	7	0	0	0	0		0	1	1	1	1	1	0
1859	CHi07o3068	Oct-07	1	I	10M	71	3964	17389	creole	2007-10-25	domi	posthhext	Ti	7	0	0	0	0		0	1	1	1	1	1	0
1860	CHi07o3069	Oct-07	1	I	10M	71	3964	17389	creole	2007-10-25	domi	posthhext	Ti	5	0	0	0	0		0	1	1	1	1	1	0
1861	CHi07o3070	Oct-07	1	I	10M	71	3964	17389	creole	2007-10-25	domi	posthhext	Ti	5	0	0	0	0		0	1	1	1	1	1	0
1862	CHi07o3071	Oct-07	1	I	10M	71	3964	17389	creole	2007-10-25	domi	posthhext	Ti	5	0	0	0	0		0	1	1	1	1	1	0
1863	CHi07o3072	Oct-07	1	I	RI	83	7405	5115	creole	2007-10-26	codetro	hh	Ti	6	0	0	0	0		0	1	0		0	0	0
1864	CHi07o3073	Oct-07	1	I	10M	84	2792	18559	qom	2007-10-26	domi	posthhext	Ti	3	0	0	0	0		0	1	0		1	1	0
1867	CHi07o3076	Oct-07	1	I	RI	85	8170	5957	creole	2007-10-25	codetro	hh	Ti	7	0	0	0	0		0	1	0		0	0	0
1868	CHi07o3077	Oct-07	1	I	RI	85	8170	5957	creole	2007-10-25	codetro	hh	Ti	6	0	0	0	0		0	1	0		0	0	0
1869	CHi07o3078	Oct-07	1	I	RI	85	8170	5957	creole	2007-10-25	codetro	hh	Ti	5	0	0	0	0		0	1	0		0	0	0
1870	CHi07o3079	Oct-07	1	I	RI	85	8170	5957	creole	2007-10-25	codetro	hh	Ti	5	0	0	0	0		0	1	0		0	0	0
1871	CHi07o3080	Oct-07	1	I	10M	86	4980	19453	creole	2007-10-27	gallinero	posthhext	Ti	6	0	0	0	0	1	1	1	0
1872	CHi07o3081	Oct-07	1	I	10M	86	4980	19453	creole	2007-10-27	gallinero	posthhext	Ti	7	0	0	0	0	0	0	1	0
1878	CHi07o3087	Oct-07	1	I	10M	86	4980	19453	creole	2007-10-27	gallinero	posthhext	Ti	5	0	0	0	0	0	0	1	0
1879	CHi07o3088	Oct-07	1	I	10M	86	4980	19453	creole	2007-10-27	gallinero	posthhext	Ti	3	0	0	0	0	0	0	1	0
1890	CHi07o3099	Oct-07	1	I	10M	86	4980	19453	creole	2007-10-27	gallinero	posthhext	Ti	7	0	0	0	0	0	0	1	0
1891	CHi07o3100	Oct-07	1	I	10M	86	4980	19453	creole	2007-10-27	gallinero	posthhext	Ti	7	0	0	0	0	0	0	1	0
1892	CHi07o3101	Oct-07	1	I	10M	86	4980	19453	creole	2007-10-27	gallinero	posthhext	Ti	7	0	0	0	0	0	0	1	0
1893	CHi07o3102	Oct-07	1	I	10M	86	4980	19453	creole	2007-10-27	gallinero	posthhext	Ti	6	0	0	0	0		0	1	0
1894	CHi07o3103	Oct-07	1	I	10M	86	4980	19453	creole	2007-10-27	gallinero	posthhext	Ti	5	0	0	0	0	0	0	1	0
1895	CHi07o3104	Oct-07	1	I	10M	86	4980	19453	creole	2007-10-27	gallinero	posthhext	Ti	4	0	0	0	0	0	0	1	0
1896	CHi07o3105	Oct-07	1	I	10M	86	4980	19453	creole	2007-10-27	gallinero	posthhext	Ti	4	0	0	0	0	0	0	1	0
1897	CHi07o3106	Oct-07	1	I	10M	86	4980	19453	creole	2007-10-27	gallinero	posthhext	Ti	7	0	0	0	0	0	0	1	0
1898	CHi07o3107	Oct-07	1	I	10M	86	4980	19453	creole	2007-10-27	gallinero	posthhext	Ti	5	0	0	0	0	0	0	1	0
1899	CHi07o3108	Oct-07	1	I	10M	86	4980	19453	creole	2007-10-27	gallinero	posthhext	Ti	5	0	0	0	0		0	1	0
1901	CHi07o3110	Oct-07	1	I	10M	86	4980	19453	creole	2007-10-27	gallinero	posthhext	Ti	5	0	0	0	0	0	0	1	0
1903	CHi07o3112	Oct-07	1	I	10M	86	4980	19453	creole	2007-10-27	gallinero	posthhext	Ti	5	0	0	0	0	1	1	1	0
1904	CHi07o3113	Oct-07	1	I	10M	86	4980	19453	creole	2007-10-27	gallinero	posthhext	Ti	5	0	0	0	0	0	0	1	0
1905	CHi07o3114	Oct-07	1	I	10M	86	4980	19453	creole	2007-10-27	gallinero	posthhext	Ti	5	0	0	0	0	0	0	1	0
1907	CHi07o3116	Oct-07	1	I	10M	86	4980	19453	creole	2007-10-27	gallinero	posthhext	Ti	3	0	0	0	0	0	0	1	0
1936	CHi07o3143	Oct-07	1	I	RI	87	7270	6328	creole	2007-10-26	gallinero	hh	Ti	3	0	0	0	0		0	1	0
1937	CHi07o3143bis	Oct-07	1	I	RI	87	7270	6328	creole	2007-10-26	gallinero	hh	Ti	3	0	0	0				0	0
1941	CHi07o3147	Oct-07	1	I	10M	86	4980	19453	creole	2007-10-27	gallinero	hh	Ti	7	0	0	0	0	0	0	1	0
1942	CHi07o3148	Oct-07	1	I	10M	86	4980	19453	creole	2007-10-27	gallinero	hh	Ti	6	0	0	0		0	0	1	0
1943	CHi07o3149	Oct-07	1	I	10M	86	4980	19453	creole	2007-10-27	gallinero	hh	Ti	6	0	0	0				0	0
1946	CHi07o3152	Oct-07	1	I	10M	86	4980	19453	creole	2007-10-27	gallinero	hh	Ti	7	0	0	0	0	0	0	1	0
1949	CHi07o3155	Oct-07	1	I	10M	86	4980	19453	creole	2007-10-27	gallinero	hh	Ti	4	0	0	0	0		0	1	0
1951	CHi07o3157	Oct-07	1	I	10M	86	4980	19453	creole	2007-10-27	gallinero	hh	Ti	4	0	0	0	0	0	0	1	0
1966	CHi07o3171	Oct-07	1	I	SV	81	6875	7232	creole	2007-10-25	gallinero	hh	Ti	6	0	0	0	0		0	1	1	1	1	1	1
1967	CHi07o3172	Oct-07	1	I	SV	81	6875	7232	creole	2007-10-25	gallinero	hh	Ti	7	0	0	0	0		0	1	1	1	1	1	1
1968	CHi07o3173	Oct-07	1	I	SV	81	6875	7232	creole	2007-10-25	gallinero	hh	Ti	7	0	0	0	0		0	1	1	1	1	1	1
1969	CHi07o3174	Oct-07	1	I	SV	81	6875	7232	creole	2007-10-25	gallinero	hh	Ti	7	0	0	0	0		0	1	1	1	1	1	1
1970	CHi07o3175	Oct-07	1	I	SV	81	6875	7232	creole	2007-10-25	gallinero	hh	Ti	7	0	0	0	0		0	1	1	1	1	1	1
1971	CHi07o3176	Oct-07	1	I	SV	81	6875	7232	creole	2007-10-25	gallinero	hh	Ti	6	0	0	0	0		0	1	1	1	1	1	1
1972	CHi07o3177	Oct-07	1	I	SV	81	6875	7232	creole	2007-10-25	gallinero	hh	Ti	6	0	0	0	0		0	1	1	1	1	1	1
1973	CHi07o3178	Oct-07	1	I	SV	81	6875	7232	creole	2007-10-25	gallinero	hh	Ti	7	0	0	0	0		0	1	1	1	1	1	1
1974	CHi07o3179	Oct-07	1	I	SV	81	6875	7232	creole	2007-10-25	gallinero	hh	Ti	7	0	0	0	0		0	1	1	1	1	1	1
1975	CHi07o3180	Oct-07	1	I	SV	81	6875	7232	creole	2007-10-25	gallinero	hh	Ti	7	0	0	0	0		0	1	1	1	1	1	1
1976	CHi07o3181	Oct-07	1	I	SV	81	6875	7232	creole	2007-10-25	gallinero	hh	Ti	7	0	0	0	0		0	1	1	1	1	1	1
1977	CHi07o3182	Oct-07	1	I	SV	81	6875	7232	creole	2007-10-25	gallinero	hh	Ti	5	0	0	0	0		0	1	1	1	1	1	1
1978	CHi07o3183	Oct-07	1	I	SV	81	6875	7232	creole	2007-10-25	gallinero	hh	Ti	5	0	0	0	0		0	1	1	1	1	1	1
1979	CHi07o3184	Oct-07	1	I	SV	81	6875	7232	creole	2007-10-25	gallinero	hh	Ti	5	0	0	0	0		0	1	1	1	1	1	1
1980	CHi07o3185	Oct-07	1	I	SV	81	6875	7232	creole	2007-10-25	gallinero	hh	Ti	6	0	0	0				0	1	1	1	1	1
1981	CHi07o3186	Oct-07	1	I	RI	88	9387	1231	qom	2007-10-24	gallinero	hh	Ti	6	0	0	0	0		0	1	0
1985	CHi07o3190	Oct-07	1	I	RI	80	7250	5987	creole	2007-10-26	codetro	hh	Ti	7	0	0	0	0		0	1	1	0	1	0	0
1986	CHi07o3191	Oct-07	1	I	RI	89	9465	731	creole	2007-10-24	gallinero	hh	Ti	6	0	0	0	0		0	1	0
1987	CHi07o3192	Oct-07	1	I	RI	79	8009	4943	creole	2007-10-26	gallinero	hh	Ti	6	0	0	0	0		0	1	0		1	1	0
1988	CHi07o3193	Oct-07	1	I	RI	79	8009	4943	creole	2007-10-26	gallinero	hh	Ti	6	0	0	0	0		0	1	0		1	1	0
1989	CHi07o3194	Oct-07	1	I	RI	79	8009	4943	creole	2007-10-26	gallinero	hh	Ti	7	0	0	0	0		0	1	0		1	1	0
1990	CHi07o3195	Oct-07	1	I	RI	79	8009	4943	creole	2007-10-26	gallinero	hh	Ti	5	0	0	0	0		0	1	0		1	1	0
1991	CHi07o3196	Oct-07	1	I	RI	79	8009	4943	creole	2007-10-26	gallinero	hh	Ti	3	0	0	0	0		0	1	0		1	1	0
1992	CHi07o3197	Oct-07	1	I	LUG	77	7302	3303	creole	2007-10-27	codetro	hh	Ti	6	0	0	0	0		0	1	1	0	0	1	0
1993	CHi07o3198	Oct-07	1	I	LUG	77	7302	3303	creole	2007-10-27	codetro	hh	Ti	6	0	0	0	0		0	1	1	0	0	1	0
1994	CHi07o3199	Oct-07	1	I	LUG	77	7302	3303	creole	2007-10-27	codetro	hh	Ti	7	0	0	0	0		0	1	1	0	0	1	0
1995	CHi07o3200	Oct-07	1	I	LUG	77	7302	3303	creole	2007-10-27	codetro	hh	Ti	7	0	0	0	0		0	1	1	0	0	1	0
1996	CHi07o3201	Oct-07	1	I	LUG	77	7302	3303	creole	2007-10-27	codetro	hh	Ti	6	0	0	0	0		0	1	1	0	0	1	0
1997	CHi07o3202	Oct-07	1	I	LUG	77	7302	3303	creole	2007-10-27	codetro	hh	Ti	5	0	0	0	0		0	1	1	0	0	1	0
1998	CHi07o3203	Oct-07	1	I	LUG	77	7302	3303	creole	2007-10-27	codetro	hh	Ti	5	0	0	0	0		0	1	1	0	0	1	0
1999	CHi07o3204	Oct-07	1	I	LUG	77	7302	3303	creole	2007-10-27	codetro	hh	Ti	5	0	0	0	0		0	1	1	0	0	1	0
2000	CHi07o3205	Oct-07	1	I	LUG	77	7302	3303	creole	2007-10-27	codetro	hh	Ti	5	0	0	0	0		0	1	1	0	0	1	0
2001	CHi07o3206	Oct-07	1	I	LUG	77	7302	3303	creole	2007-10-27	codetro	hh	Ti	4	0	0	0	0		0	1	1	0	0	1	0
2002	CHi07o3207	Oct-07	1	I	LUG	77	7302	3303	creole	2007-10-27	codetro	hh	Ti	4	0	0	0	0		0	1	1	0	0	1	0
2003	CHi07o3208	Oct-07	1	I	LUG	77	7302	3303	creole	2007-10-27	codetro	hh	Ti	4	0	0	0	0		0	1	1	0	0	1	0
2004	CHi07o3209	Oct-07	1	I	LUG	77	7302	3303	creole	2007-10-27	codetro	hh	Ti	4	0	0	0	0		0	1	1	0	0	1	0
2005	CHi07o3210	Oct-07	1	I	LUG	77	7302	3303	creole	2007-10-27	codetro	hh	Ti	4	0	0	0	0		0	1	1	0	0	1	0
2006	CHi07o3211	Oct-07	1	I	LUG	77	7302	3303	creole	2007-10-27	codetro	hh	Ti	4	0	0	0	0		0	1	1	0	0	1	0
2007	CHi07o3212	Oct-07	1	I	LUG	77	7302	3303	creole	2007-10-27	codetro	hh	Ti	4	0	0	0	0		0	1	1	0	0	1	0
2008	CHi07o3213	Oct-07	1	I	LUG	77	7302	3303	creole	2007-10-27	codetro	hh	Ti	3	0	0	0				0	1	0	0	1	0
2009	CHi07o3214	Oct-07	1	I	LUG	77	7302	3303	creole	2007-10-27	codetro	hh	Ti	5	0	0	0				0	1	0	0	1	0
2010	CHi07o3215	Oct-07	1	I	LUG	77	7302	3303	creole	2007-10-27	codetro	hh	Ti	4	0	0	0				0	1	0	0	1	0
2011	CHi07o3216	Oct-07	1	I	10M	82	2695	20170	creole	2007-10-26	domi	hh	Ti	6	0	0	0	0		0	1	1	0	1	0	0
2012	CHi07o3217	Oct-07	1	I	10M	82	2695	20170	creole	2007-10-26	domi	hh	Ti	6	0	0	0	1		1	1	1	0	1	0	0
2013	CHi07o3218	Oct-07	1	I	10M	82	2695	20170	creole	2007-10-26	domi	hh	Ti	7	0	0	0	0		0	1	1	0	1	0	0
2014	CHi07o3219	Oct-07	1	I	10M	82	2695	20170	creole	2007-10-26	domi	hh	Ti	7	0	0	0	1		1	1	1	0	1	0	0
2015	CHi07o3220	Oct-07	1	I	10M	82	2695	20170	creole	2007-10-26	domi	hh	Ti	7	0	0	0	1		1	1	1	0	1	0	0
2016	CHi07o3221	Oct-07	1	I	10M	82	2695	20170	creole	2007-10-26	domi	hh	Ti	7	0	0	0	0		0	1	1	0	1	0	0
2017	CHi07o3222	Oct-07	1	I	10M	82	2695	20170	creole	2007-10-26	domi	hh	Ti	5	0	0	0	1	1	1	1	1	0	1	0	0
2018	CHi07o3223	Oct-07	1	I	10M	82	2695	20170	creole	2007-10-26	domi	hh	Ti	5	0	0	0	1	1	1	1	1	0	1	0	0
2019	CHi07o3224	Oct-07	1	I	10M	82	2695	20170	creole	2007-10-26	domi	hh	Ti	5	0	0	0	1	1	1	1	1	0	1	0	0
2020	CHi07o3225	Oct-07	1	I	10M	82	2695	20170	creole	2007-10-26	domi	hh	Ti	5	0	0	0				0	1	0	1	0	0
2021	CHi07o3226	Oct-07	1	I	RI	78	8015	4833	creole	2007-10-26	codetro	hh	Ti	5	0	0	0	0		0	1	1	0	1	0	0
2022	CHi07o3227	Oct-07	1	I	RI	78	8015	4833	creole	2007-10-26	codetro	hh	Ti	5	0	0	0	0		0	1	1	0	1	0	0
2023	CHi07o3228	Oct-07	1	I	RI	78	8015	4833	creole	2007-10-26	codetro	hh	Ti	5	0	0	0	0		0	1	1	0	1	0	0
2024	CHi07o3229	Oct-07	1	I	RI	78	8015	4833	creole	2007-10-26	codetro	hh	Ti	4	0	0	0	0		0	1	1	0	1	0	0
2025	CHi07o3230	Oct-07	1	I	RI	78	8015	4833	creole	2007-10-26	codetro	hh	Ti	7	0	0	0				0	1	0	1	0	0
2026	CHi07o3231	Oct-07	1	I	RI	78	8015	4833	creole	2007-10-26	codetro	hh	Ti	5	0	0	0				0	1	0	1	0	0
2027	CHi07o3232	Oct-07	1	I	RI	78	8015	4833	creole	2007-10-26	codetro	hh	Ti	4	0	0	0				0	1	0	1	0	0
2028	CHi07o3233	Oct-07	1	I	RI	78	8015	4833	creole	2007-10-26	codetro	hh	Ti	4	0	0	0				0	1	0	1	0	0
2029	CHi07o1792	Oct-07	1	I	CT	90	5321	10075	creole	2007-11-11	domi	hh	Ti	5	0	0	0	1		1	1	1	0	1	0	0
2030	CHi07o1793	Oct-07	1	I	CT	90	5321	10075	creole	2007-11-11	domi	hh	Ti	3	0	0	0				0	1	0	1	0	0
2031	CHi07o1794	Oct-07	1	I	CT	90	5321	10075	creole	2007-11-11	domi	hh	Ti	3	0	0	0				0	1	0	1	0	0
2032	CHi07o1795	Oct-07	1	I	CT	90	5321	10075	creole	2007-11-11	domi	hh	Ti	3	0	0	0				0	1	0	1	0	0
2033	CHi07o1796	Oct-07	1	I	CT	90	5321	10075	creole	2007-11-11	domi	hh	Ti	3	0	0	0				0	1	0	1	0	0
2034	CHi07o1797	Oct-07	1	I	SV	91	6930	9461	creole	2007-11-11	domi	hh	Ti	5	0	0	0	1		1	1	1	0	1	0	0
2035	CHi07o1798	Oct-07	1	I	SV	91	6930	9461	creole	2007-11-11	domi	hh	Ti	4	0	0	0	0		0	1	1	0	1	0	0
2036	CHi07o1799	Oct-07	1	I	SV	91	6930	9461	creole	2007-11-11	domi	hh	Ti	3	0	0	0	0		0	1	1	0	1	0	0
2037	CHi07o1800	Oct-07	1	I	SV	91	6930	9461	creole	2007-11-11	domi	hh	Ti	3	0	0	0	0		0	1	1	0	1	0	0
2038	CHi07o1801	Oct-07	1	I	SV	91	6930	9461	creole	2007-11-11	domi	hh	Ti	3	0	0	0	0		0	1	1	0	1	0	0
2039	CHi07o1802	Oct-07	1	I	SV	91	6930	9461	creole	2007-11-11	domi	hh	Ti	3	0	0	0	0		0	1	1	0	1	0	0
2040	CHi07o1803	Oct-07	1	I	SV	91	6930	9461	creole	2007-11-11	domi	hh	Ti	3	0	0	0	0		0	1	1	0	1	0	0
2041	CHi07o1804	Oct-07	1	I	SV	91	6930	9461	creole	2007-11-11	domi	hh	Ti	3	0	0	0	1		1	1	1	0	1	0	0
2042	CHi07o1805	Oct-07	1	I	SV	91	6930	9461	creole	2007-11-11	domi	hh	Ti	3	0	0	0	0		0	1	1	0	1	0	0
2043	CHi07o1806	Oct-07	1	I	SV	91	6930	9461	creole	2007-11-11	domi	hh	Ti	3	0	0	0	0		0	1	1	0	1	0	0
2044	CHi07o1807	Oct-07	1	I	SV	91	6930	9461	creole	2007-11-11	domi	hh	Ti	3	0	0	0	0		0	1	1	0	1	0	0
2045	CHi07o1808	Oct-07	1	I	SV	91	6930	9461	creole	2007-11-11	domi	hh	Ti	3	0	0	0	0		0	1	1	0	1	0	0
2046	CHi07o1809	Oct-07	1	I	SV	91	6930	9461	creole	2007-11-11	domi	hh	Ti	3	0	0	0	0		0	1	1	0	1	0	0
2047	CHi07o1810	Oct-07	1	I	SV	91	6930	9461	creole	2007-11-11	domi	hh	Ti	3	0	0	0	1		1	1	1	0	1	0	0
2048	CHi07o1811	Oct-07	1	I	SV	91	6930	9461	creole	2007-11-11	domi	hh	Ti	3	0	0	0				0	1	0	1	0	0
2049	CHi07o1812	Oct-07	1	I	SV	91	6930	9461	creole	2007-11-11	domi	hh	Ti	3	0	0	0				0	1	0	1	0	0
2050	CHi07o1813	Oct-07	1	I	SV	91	6930	9461	creole	2007-11-11	domi	hh	Ti	3	0	0	0				0	1	0	1	0	0
2051	CHi07o1814	Oct-07	1	I	SV	91	6930	9461	creole	2007-11-11	domi	hh	Ti	3	0	0	0				0	1	0	1	0	0
2052	CHi07o1815	Oct-07	1	I	SV	91	6930	9461	creole	2007-11-11	domi	hh	Ti	3	0	0	0				0	1	0	1	0	0
2053	CHi07o1816	Oct-07	1	I	SV	91	6930	9461	creole	2007-11-11	domi	hh	Ti	3	0	0	0				0	1	0	1	0	0
2054	CHi07o1817	Oct-07	1	I	SV	91	6930	9461	creole	2007-11-11	domi	hh	Ti	3	0	0	0				0	1	0	1	0	0
2055	CHi07o1818	Oct-07	1	I	SV	91	6930	9461	creole	2007-11-11	domi	hh	Ti	3	0	0	0				0	1	0	1	0	0
2056	CHi07o1819	Oct-07	1	I	SV	91	6930	9461	creole	2007-11-11	domi	hh	Ti	3	0	0	0				0	1	0	1	0	0
2057	CHi07o1820	Oct-07	1	I	SV	91	6930	9461	creole	2007-11-11	domi	hh	Ti	3	0	0	0				0	1	0	1	0	0
2058	CHi07o1821	Oct-07	1	I	SV	91	6930	9461	creole	2007-11-11	domi	hh	Ti	3	0	0	0				0	1	0	1	0	0
2059	CHi07o1822	Oct-07	1	I	SV	91	6930	9461	creole	2007-11-11	domi	hh	Ti	3	0	0	0				0	1	0	1	0	0
2060	CHi07o1823	Oct-07	1	I	SV	91	6930	9461	creole	2007-11-11	domi	hh	Ti	3	0	0	0				0	1	0	1	0	0
2061	CHi07o1824	Oct-07	1	I	SV	91	6930	9461	creole	2007-11-11	domi	hh	Ti	3	0	0	0				0	1	0	1	0	0
2062	CHi07o1825	Oct-07	1	I	CT	92	5601	10157	creole	2007-11-11	codetro	hh	Ti	7	0	0	0				0	0		1	0	0
2063	CHi07o1826	Oct-07	1	I	CT	92	5601	10157	creole	2007-11-11	codetro	hh	Ti	7	0	0	0	0		0	1	0		1	0	0
2064	CHi07o1827	Oct-07	1	I	CT	92	5601	10157	creole	2007-11-11	codetro	hh	Ti	7	0	0	0	0		0	1	0		1	0	0
2065	CHi07o1828	Oct-07	1	I	CT	92	5601	10157	creole	2007-11-11	codetro	hh	Ti	7	0	0	0	0		0	1	0		1	0	0
2066	CHi07o1829	Oct-07	1	I	CT	92	5601	10157	creole	2007-11-11	codetro	hh	Ti	7	0	0	0	0		0	1	0		1	0	0
2067	CHi07o1830	Oct-07	1	I	CT	92	5601	10157	creole	2007-11-11	codetro	hh	Ti	7	0	0	0	0		0	1	0		1	0	0
2068	CHi07o1831	Oct-07	1	I	CT	92	5601	10157	creole	2007-11-11	codetro	hh	Ti	7	0	0	0	0		0	1	0		1	0	0
2069	CHi07o1832	Oct-07	1	I	CT	92	5601	10157	creole	2007-11-11	codetro	hh	Ti	7	0	0	0	0		0	1	0		1	0	0
2070	CHi07o1833	Oct-07	1	I	CT	92	5601	10157	creole	2007-11-11	codetro	hh	Ti	7	0	0	0	0		0	1	0		1	0	0
2071	CHi07o1834	Oct-07	1	I	CT	92	5601	10157	creole	2007-11-11	codetro	hh	Ti	7	0	0	0	0		0	1	0		1	0	0
2072	CHi07o1835	Oct-07	1	I	CT	92	5601	10157	creole	2007-11-11	codetro	hh	Ti	7	0	0	0	0		0	1	0		1	0	0
2073	CHi07o1836	Oct-07	1	I	CT	92	5601	10157	creole	2007-11-11	codetro	hh	Ti	7	0	0	0	0		0	1	0		1	0	0
2074	CHi07o1837	Oct-07	1	I	CT	92	5601	10157	creole	2007-11-11	codetro	hh	Ti	7	0	0	0	0		0	1	0		1	0	0
2075	CHi07o1838	Oct-07	1	I	CT	92	5601	10157	creole	2007-11-11	codetro	hh	Ti	7	0	0	0				0	0		1	0	0
2076	CHi07o1839	Oct-07	1	I	CT	92	5601	10157	creole	2007-11-11	codetro	hh	Ti	6	0	0	0				0	0		1	0	0
2077	CHi07o1840	Oct-07	1	I	CT	92	5601	10157	creole	2007-11-11	codetro	hh	Ti	6	0	0	0	0		0	1	0		1	0	0
2078	CHi07o1841	Oct-07	1	I	CT	92	5601	10157	creole	2007-11-11	codetro	hh	Ti	6	0	0	0	0		0	1	0		1	0	0
2079	CHi07o1842	Oct-07	1	I	CT	92	5601	10157	creole	2007-11-11	codetro	hh	Ti	6	0	0	0	0		0	1	0		1	0	0
2080	CHi07o1843	Oct-07	1	I	CT	92	5601	10157	creole	2007-11-11	codetro	hh	Ti	6	0	0	0	0		0	1	0		1	0	0
2081	CHi07o1844	Oct-07	1	I	CT	92	5601	10157	creole	2007-11-11	codetro	hh	Ti	6	0	0	0	0		0	1	0		1	0	0
2082	CHi07o1845	Oct-07	1	I	CT	92	5601	10157	creole	2007-11-11	codetro	hh	Ti	6	0	0	0	0		0	1	0		1	0	0
2083	CHi07o1846	Oct-07	1	I	CT	92	5601	10157	creole	2007-11-11	codetro	hh	Ti	6	0	0	0	0		0	1	0		1	0	0
2084	CHi07o1847	Oct-07	1	I	CT	92	5601	10157	creole	2007-11-11	codetro	hh	Ti	6	0	0	0	0		0	1	0		1	0	0
2085	CHi07o1848	Oct-07	1	I	CT	92	5601	10157	creole	2007-11-11	codetro	hh	Ti	6	0	0	0	0		0	1	0		1	0	0
2086	CHi07o1849	Oct-07	1	I	CT	92	5601	10157	creole	2007-11-11	codetro	hh	Ti	6	0	0	0	0		0	1	0		1	0	0
2087	CHi07o1850	Oct-07	1	I	CT	92	5601	10157	creole	2007-11-11	codetro	hh	Ti	6	0	0	0				0	0		1	0	0
2088	CHi07o1851	Oct-07	1	I	CT	92	5601	10157	creole	2007-11-11	domi	posthhext	Ti	7	0	0	0	0		0	1	0		1	0	0
2089	CHi07o1852	Oct-07	1	I	CT	92	5601	10157	creole	2007-11-11	domi	posthhext	Ti	7	0	0	0	0		0	1	0		1	0	0
2090	CHi07o1853	Oct-07	1	I	CT	92	5601	10157	creole	2007-11-11	domi	posthhext	Ti	7	0	0	0	0		0	1	0		1	0	0
2091	CHi07o1854	Oct-07	1	I	CT	92	5601	10157	creole	2007-11-11	domi	posthhext	Ti	7	0	0	0	0		0	1	0		1	0	0
2092	CHi07o1855	Oct-07	1	I	CT	92	5601	10157	creole	2007-11-11	domi	posthhext	Ti	7	0	0	0	0		0	1	0		1	0	0
2093	CHi07o1856	Oct-07	1	I	CT	92	5601	10157	creole	2007-11-11	domi	posthhext	Ti	7	0	0	0	0		0	1	0		1	0	0
2094	CHi07o1857	Oct-07	1	I	CT	92	5601	10157	creole	2007-11-11	domi	posthhext	Ti	7	0	0	0	0		0	1	0		1	0	0
2095	CHi07o1858	Oct-07	1	I	CT	92	5601	10157	creole	2007-11-11	domi	posthhext	Ti	7	0	0	0	0		0	1	0		1	0	0
2096	CHi07o1859	Oct-07	1	I	CT	92	5601	10157	creole	2007-11-11	domi	posthhext	Ti	7	0	0	0	0		0	1	0		1	0	0
2097	CHi07o1860	Oct-07	1	I	CT	92	5601	10157	creole	2007-11-11	domi	posthhext	Ti	7	0	0	0	0		0	1	0		1	0	0
2098	CHi07o1861	Oct-07	1	I	CT	92	5601	10157	creole	2007-11-11	domi	posthhext	Ti	7	0	0	0	0		0	1	0		1	0	0
2099	CHi07o1862	Oct-07	1	I	CT	92	5601	10157	creole	2007-11-11	domi	posthhext	Ti	7	0	0	0	0		0	1	0		1	0	0
2100	CHi07o1863	Oct-07	1	I	CT	92	5601	10157	creole	2007-11-11	domi	posthhext	Ti	7	0	0	0	0		0	1	0		1	0	0
2101	CHi07o1864	Oct-07	1	I	CT	92	5601	10157	creole	2007-11-11	domi	posthhext	Ti	7	0	0	0	0		0	1	0		1	0	0
2102	CHi07o1865	Oct-07	1	I	CT	92	5601	10157	creole	2007-11-11	domi	posthhext	Ti	7	0	0	0	0		0	1	0		1	0	0
2103	CHi07o1866	Oct-07	1	I	CT	92	5601	10157	creole	2007-11-11	domi	posthhext	Ti	7	0	0	0	0		0	1	0		1	0	0
2104	CHi07o1867	Oct-07	1	I	CT	92	5601	10157	creole	2007-11-11	domi	posthhext	Ti	7	0	0	0	0		0	1	0		1	0	0
2105	CHi07o1868	Oct-07	1	I	CT	92	5601	10157	creole	2007-11-11	domi	posthhext	Ti	7	0	0	0	0		0	1	0		1	0	0
2106	CHi07o1869	Oct-07	1	I	CT	92	5601	10157	creole	2007-11-11	domi	posthhext	Ti	7	0	0	0	0		0	1	0		1	0	0
2107	CHi07o1870	Oct-07	1	I	CT	92	5601	10157	creole	2007-11-11	domi	posthhext	Ti	7	0	0	0	0		0	1	0		1	0	0
2108	CHi07o1871	Oct-07	1	I	CT	92	5601	10157	creole	2007-11-11	domi	posthhext	Ti	7	0	0	0	0		0	1	0		1	0	0
2109	CHi07o1872	Oct-07	1	I	CT	92	5601	10157	creole	2007-11-11	domi	posthhext	Ti	7	0	0	0	0		0	1	0		1	0	0
2110	CHi07o1873	Oct-07	1	I	CT	92	5601	10157	creole	2007-11-11	domi	posthhext	Ti	7	0	0	0				0	0		1	0	0
2111	CHi07o1874	Oct-07	1	I	CT	92	5601	10157	creole	2007-11-11	domi	posthhext	Ti	7	0	0	0	0		0	1	0		1	0	0
2112	CHi07o1875	Oct-07	1	I	CT	92	5601	10157	creole	2007-11-11	domi	posthhext	Ti	7	0	0	0	0		0	1	0		1	0	0
2113	CHi07o1876	Oct-07	1	I	CT	92	5601	10157	creole	2007-11-11	domi	posthhext	Ti	7	0	0	0	0		0	1	0		1	0	0
2114	CHi07o1877	Oct-07	1	I	CT	92	5601	10157	creole	2007-11-11	domi	posthhext	Ti	7	0	0	0	0		0	1	0		1	0	0
2115	CHi07o1878	Oct-07	1	I	CT	92	5601	10157	creole	2007-11-11	domi	posthhext	Ti	7	0	0	0	0		0	1	0		1	0	0
2116	CHi07o1879	Oct-07	1	I	CT	92	5601	10157	creole	2007-11-11	domi	posthhext	Ti	7	0	0	0	0		0	1	0		1	0	0
2117	CHi07o1880	Oct-07	1	I	CT	92	5601	10157	creole	2007-11-11	domi	posthhext	Ti	6	0	0	0	0		0	1	0		1	0	0
2118	CHi07o1881	Oct-07	1	I	CT	92	5601	10157	creole	2007-11-11	domi	posthhext	Ti	6	0	0	0	0		0	1	0		1	0	0
2119	CHi07o1882	Oct-07	1	I	CT	92	5601	10157	creole	2007-11-11	domi	posthhext	Ti	6	0	0	0	0		0	1	0		1	0	0
2120	CHi07o1883	Oct-07	1	I	CT	92	5601	10157	creole	2007-11-11	domi	posthhext	Ti	6	0	0	0				0	0		1	0	0
2121	CHi07o1884	Oct-07	1	I	CT	92	5601	10157	creole	2007-11-11	domi	posthhext	Ti	6	0	0	0	0		0	1	0		1	0	0
2122	CHi07o1885	Oct-07	1	I	CT	92	5601	10157	creole	2007-11-11	domi	posthhext	Ti	6	0	0	0	0		0	1	0		1	0	0
2123	CHi07o1886	Oct-07	1	I	CT	92	5601	10157	creole	2007-11-11	domi	posthhext	Ti	6	0	0	0	0		0	1	0		1	0	0
2124	CHi07o1887	Oct-07	1	I	CT	92	5601	10157	creole	2007-11-11	domi	posthhext	Ti	6	0	0	0	0		0	1	0		1	0	0
2125	CHi07o1888	Oct-07	1	I	CT	92	5601	10157	creole	2007-11-11	domi	posthhext	Ti	6	0	0	0	0		0	1	0		1	0	0
2126	CHi07o1889	Oct-07	1	I	CT	92	5601	10157	creole	2007-11-11	domi	posthhext	Ti	6	0	0	0	0		0	1	0		1	0	0
2127	CHi07o1890	Oct-07	1	I	CT	92	5601	10157	creole	2007-11-11	domi	posthhext	Ti	6	0	0	0	0		0	1	0		1	0	0
2128	CHi07o1891	Oct-07	1	I	CT	92	5601	10157	creole	2007-11-11	domi	posthhext	Ti	6	0	0	0				0	0		1	0	0
2129	CHi07o1892	Oct-07	1	I	CT	92	5601	10157	creole	2007-11-11	domi	posthhext	Ti	6	0	0	0	0		0	1	0		1	0	0
2130	CHi07o1893	Oct-07	1	I	CT	92	5601	10157	creole	2007-11-11	domi	posthhext	Ti	6	0	0	0	0		0	1	0		1	0	0
2131	CHi07o1894	Oct-07	1	I	CT	92	5601	10157	creole	2007-11-11	domi	posthhext	Ti	6	0	0	0	0		0	1	0		1	0	0
2132	CHi07o1895	Oct-07	1	I	CT	92	5601	10157	creole	2007-11-11	domi	posthhext	Ti	6	0	0	0				0	0		1	0	0
2133	CHi07o1896	Oct-07	1	I	CT	92	5601	10157	creole	2007-11-11	domi	posthhext	Ti	5	0	0	0	0		0	1	0		1	0	0
2134	CHi07o1897	Oct-07	1	I	CT	92	5601	10157	creole	2007-11-11	domi	posthhext	Ti	5	0	0	0	0		0	1	0		1	0	0
2135	CHi07o1898	Oct-07	1	I	CT	92	5601	10157	creole	2007-11-11	domi	posthhext	Ti	5	0	0	0	0		0	1	0		1	0	0
2136	CHi07o1899	Oct-07	1	I	CT	92	5601	10157	creole	2007-11-11	domi	posthhext	Ti	5	0	0	0	0		0	1	0		1	0	0
2137	CHi07o1900	Oct-07	1	I	CT	92	5601	10157	creole	2007-11-11	domi	posthhext	Ti	5	0	0	0	0		0	1	0		1	0	0
2138	CHi07o1901	Oct-07	1	I	CT	92	5601	10157	creole	2007-11-11	domi	posthhext	Ti	5	0	0	0	0		0	1	0		1	0	0
2139	CHi07o1902	Oct-07	1	I	CT	92	5601	10157	creole	2007-11-11	domi	posthhext	Ti	5	0	0	0	0		0	1	0		1	0	0
2140	CHi07o1903	Oct-07	1	I	CT	92	5601	10157	creole	2007-11-11	domi	posthhext	Ti	4	0	0	0	0		0	1	0		1	0	0
2141	CHi07o1904	Oct-07	1	I	CT	92	5601	10157	creole	2007-11-11	domi	posthhext	Ti	4	0	0	0	0		0	1	0		1	0	0
2142	CHi07o1905	Oct-07	1	I	CT	92	5601	10157	creole	2007-11-11	domi	posthhext	Ti	4	0	0	0	0		0	1	0		1	0	0
2143	CHi07o1906	Oct-07	1	I	CT	92	5601	10157	creole	2007-11-11	domi	posthhext	Ti	4	0	0	0	0		0	1	0		1	0	0
2144	CHi07o1907	Oct-07	1	I	CT	92	5601	10157	creole	2007-11-11	domi	posthhext	Ti	4	0	0	0				0	0		1	0	0
2145	CHi07o1908	Oct-07	1	I	CT	92	5601	10157	creole	2007-11-11	domi	posthhext	Ti	3	0	0	0				0	0		1	0	0
2146	CHi07o1909	Oct-07	1	I	CT	92	5601	10157	creole	2007-11-11	domi	posthhext	Ti	3	0	0	0				0	0		1	0	0
2147	CHi07o1910	Oct-07	1	I	CT	92	5601	10157	creole	2007-11-11	domi	posthhext	Ti	3	0	0	0				0	0		1	0	0
2148	CHi07o1911	Oct-07	1	I	CT	92	5601	10157	creole	2007-11-11	domi	posthhext	Ti	3	0	0	0				0	0		1	0	0
2149	CHi07o1912	Oct-07	1	I	SV	93	5635	7395	creole	2007-11-13	gallinero	hh	Ti	7	0	0	0	0		0	1	0
2150	CHi07o1913	Oct-07	1	I	SV	93	5635	7395	creole	2007-11-13	gallinero	hh	Ti	7	0	0	0	0		0	1	0
2151	CHi07o1914	Oct-07	1	I	SV	93	5635	7395	creole	2007-11-13	gallinero	hh	Ti	7	0	0	0	0		0	1	0
2152	CHi07o1915	Oct-07	1	I	SV	93	5635	7395	creole	2007-11-13	gallinero	hh	Ti	7	0	0	0	0		0	1	0
2153	CHi07o1916	Oct-07	1	I	SV	93	5635	7395	creole	2007-11-13	gallinero	hh	Ti	7	0	0	0	0		0	1	0
2154	CHi07o1917	Oct-07	1	I	SV	93	5635	7395	creole	2007-11-13	gallinero	hh	Ti	7	0	0	0	0		0	1	0
2155	CHi07o1918	Oct-07	1	I	SV	93	5635	7395	creole	2007-11-13	gallinero	hh	Ti	7	0	0	0	0		0	1	0
2156	CHi07o1919	Oct-07	1	I	SV	93	5635	7395	creole	2007-11-13	gallinero	hh	Ti	7	0	0	0	0		0	1	0
2157	CHi07o1920	Oct-07	1	I	SV	93	5635	7395	creole	2007-11-13	gallinero	hh	Ti	7	0	0	0	0		0	1	0
2158	CHi07o1921	Oct-07	1	I	SV	93	5635	7395	creole	2007-11-13	gallinero	hh	Ti	6	0	0	0	0		0	1	0
2159	CHi07o1922	Oct-07	1	I	SV	93	5635	7395	creole	2007-11-13	gallinero	hh	Ti	6	0	0	0	0		0	1	0
2160	CHi07o1923	Oct-07	1	I	SV	93	5635	7395	creole	2007-11-13	gallinero	hh	Ti	6	0	0	0	0		0	1	0
2161	CHi07o1924	Oct-07	1	I	SV	93	5635	7395	creole	2007-11-13	gallinero	hh	Ti	6	0	0	0	0		0	1	0
2162	CHi07o1925	Oct-07	1	I	SV	93	5635	7395	creole	2007-11-13	gallinero	hh	Ti	6	0	0	0	0		0	1	0
2163	CHi07o1926	Oct-07	1	I	SV	93	5635	7395	creole	2007-11-13	gallinero	hh	Ti	6	0	0	0	0		0	1	0
2164	CHi07o1927	Oct-07	1	I	SV	93	5635	7395	creole	2007-11-13	gallinero	hh	Ti	6	0	0	0	0		0	1	0
2165	CHi07o1928	Oct-07	1	I	SV	93	5635	7395	creole	2007-11-13	gallinero	hh	Ti	6	0	0	0	0		0	1	0
2166	CHi07o1929	Oct-07	1	I	SV	93	5635	7395	creole	2007-11-13	gallinero	hh	Ti	6	0	0	0	0		0	1	0
2167	CHi07o1930	Oct-07	1	I	SV	93	5635	7395	creole	2007-11-13	gallinero	hh	Ti	6	0	0	0	0		0	1	0
2168	CHi07o1931	Oct-07	1	I	SV	93	5635	7395	creole	2007-11-13	gallinero	hh	Ti	6	0	0	0				0	0
2169	CHi07o1932	Oct-07	1	I	SV	93	5635	7395	creole	2007-11-13	gallinero	hh	Ti	5	0	0	0	0		0	1	0
2170	CHi07o1933	Oct-07	1	I	SV	93	5635	7395	creole	2007-11-13	gallinero	hh	Ti	5	0	0	0	0		0	1	0
2171	CHi07o1934	Oct-07	1	I	SV	93	5635	7395	creole	2007-11-13	gallinero	hh	Ti	5	0	0	0	0		0	1	0
2172	CHi07o1935	Oct-07	1	I	SV	93	5635	7395	creole	2007-11-13	gallinero	hh	Ti	5	0	0	0	0		0	1	0
2173	CHi07o1936	Oct-07	1	I	SV	93	5635	7395	creole	2007-11-13	gallinero	hh	Ti	4	0	0	0	0		0	1	0
2174	CHi07o1937	Oct-07	1	I	SV	93	5635	7395	creole	2007-11-13	gallinero	hh	Ti	4	0	0	0	0		0	1	0
2175	CHi07o1938	Oct-07	1	I	SV	93	5635	7395	creole	2007-11-13	gallinero	hh	Ti	4	0	0	0	0		0	1	0
2176	CHi07o1939	Oct-07	1	I	SV	93	5635	7395	creole	2007-11-13	gallinero	hh	Ti	4	0	0	0				0	0
2177	CHi07o1940	Oct-07	1	I	SV	93	5635	7395	creole	2007-11-13	gallinero	hh	Ti	4	0	0	0	0		0	1	0
2178	CHi07o1941	Oct-07	1	I	SV	93	5635	7395	creole	2007-11-13	gallinero	hh	Ti	4	0	0	0	0		0	1	0
2179	CHi07o1942	Oct-07	1	I	SV	93	5635	7395	creole	2007-11-13	gallinero	hh	Ti	4	0	0	0	0		0	1	0
2180	CHi07o1943	Oct-07	1	I	SV	93	5635	7395	creole	2007-11-13	gallinero	hh	Ti	4	0	0	0	0		0	1	0
2181	CHi07o1944	Oct-07	1	I	SV	93	5635	7395	creole	2007-11-13	gallinero	hh	Ti	4	0	0	0	0		0	1	0
2182	CHi07o1945	Oct-07	1	I	SV	93	5635	7395	creole	2007-11-13	gallinero	hh	Ti	4	0	0	0	0		0	1	0
2183	CHi07o1947	Oct-07	1	I	SV	93	5635	7395	creole	2007-11-13	gallinero	hh	Ti	4	0	0	0	0		0	1	0
2184	CHi07o1948	Oct-07	1	I	SV	93	5635	7395	creole	2007-11-13	gallinero	hh	Ti	4	0	0	0				0	0
2185	CHi07o1949	Oct-07	1	I	SV	93	5635	7395	creole	2007-11-13	gallinero	hh	Ti	4	0	0	0				0	0
2186	CHi07o1950	Oct-07	1	I	SV	93	5635	7395	creole	2007-11-13	gallinero	hh	Ti	4	0	0	0				0	0
2187	CHi07o1951	Oct-07	1	I	SV	93	5635	7395	creole	2007-11-13	gallinero	hh	Ti	4	0	0	0				0	0
2188	CHi07o1952	Oct-07	1	I	SV	93	5635	7395	creole	2007-11-13	gallinero	hh	Ti	4	0	0	0				0	0
2197	CHi07o1961	Oct-07	1	I	SV	94	5523	8505	creole	2007-11-13	domi	hh	Ti	7	0	0	0	1		1	1	1	0	1	0	0
2198	CHi07o1962	Oct-07	1	I	SV	94	5523	8505	creole	2007-11-13	domi	hh	Ti	6	0	0	0	0		0	1	1	0	1	0	0
2200	CHi07o1964	Oct-07	1	I	SV	93	5635	7395	creole	2007-11-13	gallinero	posthhext	Ti	7	0	0	0	0		0	1	0
2201	CHi07o1965	Oct-07	1	I	SV	93	5635	7395	creole	2007-11-13	gallinero	posthhext	Ti	7	0	0	0	0		0	1	0
2202	CHi07o1966	Oct-07	1	I	SV	93	5635	7395	creole	2007-11-13	gallinero	posthhext	Ti	7	0	0	0	0		0	1	0
2203	CHi07o1967	Oct-07	1	I	SV	93	5635	7395	creole	2007-11-13	gallinero	posthhext	Ti	6	0	0	0	0		0	1	0
2204	CHi07o1968	Oct-07	1	I	SV	93	5635	7395	creole	2007-11-13	gallinero	posthhext	Ti	6	0	0	0	0		0	1	0
2205	CHi07o1969	Oct-07	1	I	SV	93	5635	7395	creole	2007-11-13	gallinero	posthhext	Ti	6	0	0	0	0		0	1	0
2206	CHi07o1970	Oct-07	1	I	SV	93	5635	7395	creole	2007-11-13	gallinero	posthhext	Ti	4	0	0	0				0	0
2207	CHi07o1971	Oct-07	1	I	SV	93	5635	7395	creole	2007-11-13	gallinero	posthhext	Ti	4	0	0	0				0	0
2211	CHi07o1975	Oct-07	1	I	10M	95	1950	17670	creole	2007-11-12	domi	hh	Ti	6	0	0	0	1		1	1	1	1	1	0	0
2212	CHi07o1976	Oct-07	1	I	10M	95	1950	17670	creole	2007-11-12	domi	hh	Ti	4	0	0	0	0		0	1	1	1	1	0	0
2213	CHi07o1977	Oct-07	1	I	10M	95	1950	17670	creole	2007-11-12	domi	hh	Ti	4	0	0	0				0	1	1	1	0	0
2214	CHi07o1978	Oct-07	1	I	10M	95	1950	17670	creole	2007-11-12	domi	hh	Ti	4	0	0	0	1		1	1	1	1	1	0	0
2215	CHi07o1979	Oct-07	1	I	10M	95	1950	17670	creole	2007-11-12	domi	hh	Ti	4	0	0	0				0	1	1	1	0	0
2216	CHi07o1980	Oct-07	1	I	10M	95	1950	17670	creole	2007-11-12	domi	hh	Ti	4	0	0	0	0		0	1	1	1	1	0	0
2217	CHi07o1981	Oct-07	1	I	10M	95	1950	17670	creole	2007-11-12	domi	hh	Ti	3	0	0	0	1		1	1	1	1	1	0	0
2218	CHi07o1982	Oct-07	1	I	10M	95	1950	17670	creole	2007-11-12	domi	hh	Ti	3	0	0	0	0		0	1	1	1	1	0	0
2219	CHi07o1983	Oct-07	1	I	10M	95	1950	17670	creole	2007-11-12	domi	hh	Ti	3	0	0	0				0	1	1	1	0	0
2220	CHi07o1984	Oct-07	1	I	FB	96	10656	13393	creole	2007-11-16	gallinero	Morador	Ti	7	0	0	0				0	1	0	1	0	0
[truncated: 10,974 more rows]

## Sheet: readme_infection_data
Variable	Definition
idrecord	Record id
id_insect	Individual insect id
date	Date of vector survey
survey	Survey number, ranging from 0 to 13. Survey 0, pilot survey. Survey 3.1, selective survey.
dateofcapture	Date of bug capture
area	Operational area; classified in four levels, I-IV.
village	Village code name
idhouse	House identification code
ethnic	Household ethnicity, two levels: Creole, Qom
ecot3	Bug ecotope classified in three levels; codetro, kitchens or storeroom; domi, domicile; gallinero, chicken coop
captmet4	Bug collection method, classified in four levels; hh, timed manual collections; posthhext, post-timed manual collections; Morador, householder collections; rociadoext, bug collection during or after insecticide spraying
sp	triatomine species; all Triatoma infestans
stage5	bug stage, classified in the five stages examined for infection: 3, third instars; 4, fourth instars; 5, fifth instars; 6, adult female and 7, adult male
mpi_area4_mixed	Time postintervention (in months), collapsed (area 4) and exact (areas 1-3) time scales
interv3	Intervention period, classified in three levels: 0, baseline; 1, early and 2, late.
ypi_exact	Years postintervention, exact time scale. 0 YPI, exclusive; 7 YPI, 7 or more
om	OM-based diagnostic outcome; 1, yes; 0, no.
pcr	kDNA-PCR-based diagnostic outcome; 1, yes; 0, no.
infec	Bug infection status; 1, yes; 0, no.
examin	Whether the bug infection status was determined by OM or kDNA-PCR (1) or not (0)
infTi_hh_domi0	Whether the house was positive for T. infestans (1) or not (0) by timed searches at domicile level at baseline
persistTi_hh_domi028	Whether the house had a persistent domestic infestation with T. infestans (1) or not (0) by timed searches between 0 and 28 MPI
infec0_yn	Whether the house was positive for T. cruzi-infected T. infestans (1) or not (0) by timed searches in domiciles and kitchens or storerooms at baseline
infec428_yn	Whether the house was positive for T. cruzi-infected T. infestans (1) or not (0) by timed searches in domiciles and kitchens or storerooms over 4-28 MPI
infec34100_yn	Whether the house was positive for T. cruzi-infected T. infestans (1) or not (0) by timed searches in domiciles and kitchens or storerooms over 34-100 MPI
X	Jittered geographic coordinate x
Y	Jittered geographic coordinate y

## Sheet: indices_data
area	mps_area4_mixed	meanprevinfec	sebprevinfec	nexaminfec	infTi_hh_casa	seb_infTi_hh_casa	nhousesinsphh	abundTi_hh_casa	sem_abundTi_hh_casa	abundinfectTi_casa	houseinfinfectTi_casa
I	0	0.261419	0.0088738	2452	0.41358	0.0273597	324	6.47531	0.824004	1.69277	0.108118
I	4	0.0351438	0.0104084	313	0.110215	0.0162365	372	0.75	0.215171	0.0263579	0.00387338
I	8	0.0456853	0.0105193	394	0.0616622	0.0124547	373	0.705094	0.222245	0.0322124	0.00281706
I	12	0.084507	0.0330099	71	0.0523256	0.0120063	344	0.348837	0.121302	0.0294792	0.00442188
I	17	0.201681	0.0183915	476	0.0642458	0.0129587	358	0.715084	0.226469	0.144219	0.0129571
I	22	0.0833333	0.0460642	36	0.0163488	0.0066196	367	0.0381471	0.0210407	0.00317893	0.0013624
I	28	0	0	59	0.0278552	0.008685	359	0.192201	0.0780902	0	0
I	34	0	0	45	0.00636943	0.0044895	314	0.0509554	0.0478666	0	0
I	46	0.139535	0.0528413	43	0.0447154	0.0131773	246	0.256098	0.0978333	0.0357345	0.00623937
I	58	0	0	30	0.020979	0.0084743	286	0.325175	0.218368	0	0
I	71	0.132353	0.0410945	68	0.0222222	0.0083054	315	0.206349	0.0900234	0.0273109	0.00294118
I	84	0	0	2	0.00413223	0.0041237	242	0.00413223	0.0041322	0	0
I	100	0	0	61	0.00840336	0.0059171	238	0.121849	0.088468	0	0
II	0	0.268182	0.0298679	220	0.144444	0.0262022	180	2.08889	0.634381	0.560202	0.0387374
II	14	0.109005	0.0214545	211	0.039604	0.0097029	404	0.529703	0.20957	0.0577401	0.00431702
II	21	0	0	32	0.0175879	0.0065889	398	0.0728643	0.042759	0	0
II	27	0	0	4	0.00266667	0.0026631	375	0.0106667	0.0106667	0	0
II	39	0.0289855	0.0201966	69	0.0207101	0.0077462	338	0.100592	0.0485583	0.0029157	0.000600291
II	51	0.0945946	0.0340204	74	0.0278552	0.008685	359	0.490251	0.255557	0.0463751	0.00263495
II	92	0	0	1	0	0	327	0	0	0	0
III	0	0.267206	0.0140778	988	0.264706	0.0218415	408	2.84314	0.526676	0.759705	0.0707311
III	10	0.214286	0.109664	14	0.00724638	0.0041685	414	0.0217391	0.0142673	0.00465838	0.0015528
III	18	0	0	17	0.00488998	0.0034493	409	0.0391198	0.0367502	0	0
III	38	0.166667	0.152145	6	0.0232558	0.016252	86	0.0348837	0.0258781	0.00581395	0.00387597
III	49	0.26087	0.0915605	23	0.00688073	0.0039589	436	0.0550459	0.0443281	0.0143598	0.00179497
III	90	0.1	0.0948683	10	0.00236967	0.0023669	422	0.0473934	0.0473934	0.00473934	0.000236967
IV	0	0.0571429	0.0108817	455	0.176923	0.0236661	260	3.53846	0.972052	0.202198	0.0101099
IV	18	0	0	13	0.0228571	0.0112972	175	0.125714	0.0893756	0	0
IV	40	0.359756	0.0374761	164	0.0873786	0.019675	206	1.66019	0.605449	0.597265	0.031435
IV	63	0	0	3	0.040404	0.0139934	198	1.90404	1.33561	0	0
IV	74	0	0	43	0.0219298	0.0096992	228	0.350877	0.222226	0	0

## Sheet: readme_indices_data
Variable	Definition
area	Operational area; classified in four levels, I-IV.
mpi_area4_mixed	Time postintervention (in months), collapsed (area 4) and exact (areas 1-3) time scales
meanprevinfec	Mean prevalence of bug infection at house level. All bug ecotopes included.
sebprevinfec	Binomial standard error of the prevalence of bug infection at house level
nexaminfec	Number of bugs examined for infection, all ecotopes included.
infTi_hh_casa	Prevalence of houses positive for T. infestans by timed searches at house level. All bug ecotopes included.
seb_infTi_hh_casa	Binomial standard error of the prevalence of house infestation by timed searches at house level
nhousesinsphh	Number of houses inspected for infestation by timed searches.
abundTi_hh_casa	Mean relative abundance of T. infestans by timed searches at house level. All bug ecotopes included.
sem_abundTi_hh_casa	Standard error of the mean relative abundance of T. infestans by timed searches at house level
abundinfectTi_casa	Mean relative abundance of T. infestans infected with T. cruzi by timed searches at house level. All bug ecotopes included.
houseinfinfectTi_casa	Mean proportion of houses with 1 or more T. cruzi-infected T. infestans collected by timed searches in domiciles, kitchens or storerooms. All bug ecotopes included.
This database includes all variables shown in Fig. 1

## Sheet: occurrence_data
idhouse	area4	nexamin	infec	fweight	ocurr_infec
73	I		0	0	1
73	I	6	1	6	1
553	I
121	I	27	1	13	4
121	I		0	14	4
103	I
76	I	1	1	0	0
76	I		0	1	0
154	I		0	2	0
154	I	2	1	0	0
554	I
100	I		0	3	0
100	I	3	1	0	0
555	I
153	I				0
71	I	23	1	4	3
71	I		0	19	3
72	I		0	20	3
72	I	29	1	9	3
556	I
557	I
558	I
151	I				0
75	I
559	I
560	I
115	I	1	1	0	0
115	I		0	1	0
152	I	1	1	1	1
152	I		0	0	1
84	I		0	2	2
84	I	4	1	2	2
147	I		0	3	2
147	I	13	1	10	2
82	I		0	4	1
82	I	12	1	8	1
549	I		0	2	1
549	I	8	1	6	1
145	I	2	1	1	1
145	I		0	1	1
148	I		0	1	0
148	I	1	1	0	0
146	I		0	2	0
146	I	2	1	0	0
561	I
562	I
563	I
564	I
200	I	1	1	0	0
200	I		0	1	0
565	I
566	I
171	I	1	1	0	0
171	I		0	1	0
567	I
86	I
95	I	12	1	4	1
95	I		0	8	1
44	I	144	1	95	4
44	I		0	49	4
50	I	146	1	119	2
50	I		0	27	2
180	I		0	1	0
180	I	1	1	0	0
568	I
175	I
195	I				0
569	I
170	I		0	12	3
170	I	20	1	8	3
570	I
571	I
572	I
573	I
574	I
575	I
576	I
577	I
578	I
579	I
580	I
581	I
582	I
583	I
584	I
585	I
586	I
587	I
588	I
589	I
590	I
591	I
592	I
593	I
204	I	3	1	0	0
204	I		0	3	0
594	I
595	I
596	I
597	I
598	I
599	I
600	I
601	I
602	I
603	I
604	I
605	I
606	I
607	I
608	I
609	I
610	I
611	I
203	I
612	I
613	I
614	I
64	I	21	1	2	1
64	I		0	19	1
63	I		0	10	0
63	I	10	1	0	0
615	I
184	I	33	1	0	0
184	I		0	33	0
70	I		0	2	0
70	I	2	1	0	0
167	I
141	I
616	I
108	I	11	1	3	1
108	I		0	8	1
109	I	1	1	0	0
109	I		0	1	0
116	I	18	1	9	2
116	I		0	9	2
135	I	11	1	4	1
135	I		0	7	1
617	I
618	I
123	I		0	1	0
123	I	1	1	0	0
120	I		0	12	1
120	I	23	1	11	1
134	I
124	I	1	1	0	0
124	I		0	1	0
619	I
113	I
620	I
621	I
69	I				0
622	I
623	I
624	I
625	I
626	I
627	I
628	I
629	I
630	I
631	I
632	I
633	I
634	I
635	I
636	I
452	III				0
453	III		0	17	1
453	III	20	1	3	1
454	III		0	10	1
454	III	13	1	3	1
637	III
638	III
461	III		0	2	0
461	III	2	1	0	0
639	III
640	III
641	III
642	III
643	III
644	III
645	III
646	III
647	III
648	III
649	III
650	III
651	III
652	III
653	III
654	III
655	I
133	I		0	1	0
133	I	1	1	0	0
656	I
131	I		0	14	0
131	I	14	1	0	0
657	I
140	I		0	2	0
140	I	2	1	0	0
658	I
659	I
660	I				0
132	I		0	7	1
132	I	16	1	9	1
137	I	9	1	1	1
137	I		0	8	1
661	I
662	I
663	I
664	I
665	I
666	I
667	I
208	I		0	1	0
208	I	1	1	0	0
207	I	19	1	0	0
207	I		0	19	0
668	I
669	I
670	I
671	I
672	I
673	I
353	III		0	2	0
353	III	2	1	0	0
674	III
352	III		0	1	0
352	III	1	1	0	0
675	III
350	III	38	1	9	1
350	III		0	29	1
373	III	1	1	1	1
373	III		0	0	1
335	III		0	60	1
335	III	96	1	36	1
339	III		0	3	1
339	III	5	1	2	1
340	III	2	1	1	1
340	III		0	1	1
676	III
677	III
678	III
679	III
680	III
681	III
682	III
683	III
684	III
685	III
334	III		0	0	1
334	III	1	1	1	1
686	III
687	III
688	III
689	III
690	III
691	III
692	III
693	III
694	III
695	III
341	III		0	1	0
341	III	1	1	0	0
696	III
697	III
698	III
699	III
700	III
701	III
702	III
703	III
704	III
705	III
706	III
707	III
708	III
709	III
710	III
711	III
712	III
713	III
714	III
336	III	2	1	1	1
336	III		0	1	1
715	III
716	III
717	III
718	III
719	III
720	III
721	III
722	III
723	III
724	III
725	III
726	III
727	III
728	III
729	III
354	III				0
730	III
355	III	40	1	24	1
355	III		0	16	1
731	III
356	III	1	1	1	1
356	III		0	0	1
357	III	1	1	0	0
357	III		0	1	0
732	III
343	III		0	1	0
343	III	1	1	0	0
457	III				0
342	III		0	4	1
342	III	6	1	2	1
414	III				0
415	III				0
733	III
387	III	1	1	0	0
387	III		0	1	0
385	III				0
734	III
378	III				0
347	III		0	3	1
347	III	4	1	1	1
344	III	3	1	0	0
344	III		0	3	0
346	III	1	1	1	1
346	III		0	0	1
345	III		0	15	1
345	III	26	1	11	1
348	III				0
365	III		0	3	1
365	III	4	1	1	1
358	III	12	1	5	1
358	III		0	7	1
359	III	7	1	3	1
359	III		0	4	1
735	III
360	III	6	1	3	1
360	III		0	3	1
383	III				0
384	III
364	III		0	0	1
364	III	1	1	1	1
349	III				0
337	III		0	9	1
337	III	10	1	1	1
736	III
737	III
338	III		0	2	0
338	III	2	1	0	0
738	III
739	III
740	III
741	III
742	III
743	III
361	III		0	6	0
361	III	6	1	0	0
744	III
745	III
746	III
362	III	2	1	0	0
362	III		0	2	0
747	III
748	III
749	III
750	III
751	III
752	III
753	III
754	III
363	III	2	1	1	1
363	III		0	1	1
755	III
756	III
757	III
758	III
759	III
760	III
761	III
762	III
763	III
764	III
765	III
766	III
767	III
768	III
769	III
770	III
771	III
772	III
773	III
774	III
775	III
776	III
330	III		0	2	0
330	III	2	1	0	0
327	III	1	1	1	1
327	III		0	0	1
777	III
329	III				0
326	III	3	1	1	1
326	III		0	2	1
778	III
333	III	1	1	1	1
333	III		0	0	1
351	III				0
779	III
780	III
781	III
782	III
783	III
784	III
785	III
786	III
787	III
788	III
789	III
790	III
791	III
792	III
793	III
794	III
795	III
796	III
797	III
798	III
799	III
800	III
801	III
802	III
803	III
804	III
805	III
806	III
807	III
808	III
809	III
810	III
811	III
331	III	6	1	0	0
331	III		0	6	0
812	III
813	III
814	III
815	III
816	III
817	III
818	III
819	III
428	III				0
820	III
821	III
822	III
823	III
824	III
825	III
826	III
827	III
828	III
386	III				0
829	III
366	III	1	1	0	0
366	III		0	1	0
830	III
831	III
832	III
833	III
375	III		0	3	0
375	III	3	1	0	0
834	III
367	III	7	1	0	0
367	III		0	7	0
835	III
374	III		0	1	0
374	III	1	1	0	0
836	III
837	III
838	III
839	III
840	III
841	III
842	III
843	III
332	III	1	1	0	0
332	III		0	1	0
844	III
328	III		0	33	0
328	III	33	1	0	0
845	III
846	III
847	III
848	III
849	III
850	III
851	III
368	III				0
382	III				0
852	III
369	III		0	8	0
369	III	8	1	0	0
370	III	6	1	3	1
370	III		0	3	1
853	III
371	III	10	1	4	1
371	III		0	6	1
854	III
855	III
856	III
857	III
372	III	12	1	11	1
372	III		0	1	1
858	III
859	III
860	III
861	III
862	III
863	III
864	III
865	III
866	III
867	III
868	III
869	III
870	III
871	III
872	III
873	III
874	III
875	III
876	III
877	III
878	III
879	III
880	III
881	III
882	III
883	III
884	III
885	III
28	I	2	1	1	1
28	I		0	1	1
32	I	6	1	2	1
32	I		0	4	1
24	I		0	16	1
24	I	47	1	31	1
35	I	6	1	0	0
35	I		0	6	0
886	I
887	I
888	I
39	I
37	I		0	4	0
37	I	4	1	0	0
889	I
890	I
891	I
892	I
190	I		0	1	0
190	I	1	1	0	0
125	I	2	1	1	1
125	I		0	1	1
41	I		0	2	2
41	I	35	1	33	2
40	I	14	1	6	2
40	I		0	8	2
159	I		0	1	0
159	I	1	1	0	0
42	I	8	1	1	1
42	I		0	7	1
43	I		0	0	1
43	I	2	1	2	1
114	I		0	3	1
114	I	4	1	1	1
893	I
894	I
112	I	30	1	18	1
112	I		0	12	1
895	I
896	I
189	I	14	1	1	1
189	I		0	13	1
897	I
898	I
202	I				0
899	I
900	I
901	I
902	I
903	I
904	I
905	I
906	I
907	I
908	I
909	IV		0	5	1
910	IV	11	1	6	1
911	IV
912	IV
913	IV
914	IV
915	IV
916	IV
490	IV		0	27	1
490	IV	28	1	1	1
917	IV
918	IV
522	IV
919	IV
920	IV
921	IV
922	IV
923	IV
924	IV
925	IV
926	IV
927	IV
499	IV				0
928	IV
929	IV
930	IV
931	IV
932	IV
933	IV
486	IV		0	1	0
486	IV	1	1	0	0
552	IV		0	2	0
552	IV	2	1	0	0
934	IV
487	IV				0
492	IV	26	1	0	0
492	IV		0	26	0
935	IV
936	IV
937	IV
938	IV
491	IV
939	IV
940	IV
941	IV
942	IV
943	IV
488	IV	6	1	0	0
488	IV		0	6	0
500	IV		0	18	0
500	IV	18	1	0	0
944	IV
493	IV		0	1	0
493	IV	1	1	0	0
945	IV
496	IV	38	1	27	1
496	IV		0	11	1
946	IV
947	IV
948	IV
495	IV
949	IV
950	IV
951	IV
952	IV
953	IV
526	IV	4	1	4	1
526	IV		0	0	1
954	IV
955	IV
956	IV
957	IV
958	IV
959	IV
960	IV
186	I				0
23	I	18	1	7	1
23	I		0	11	1
961	I
962	I
19	I		0	13	0
19	I	13	1	0	0
963	I
22	I		0	11	0
22	I	11	1	0	0
20	I		0	2	1
20	I	5	1	3	1
964	I
143	I	4	1	1	1
143	I		0	3	1
965	I
966	I
178	I				0
55	I		0	27	0
55	I	27	1	0	0
967	I
968	I
969	I
970	I
971	I
972	I
973	IV
974	IV
515	IV	6	1	0	0
515	IV		0	6	0
975	IV
976	IV
977	IV
978	IV
979	IV
516	IV	7	1	1	1
516	IV		0	6	1
517	IV		0	1	0
517	IV	1	1	0	0
980	IV
981	IV
982	IV
983	IV
984	IV
985	IV
518	IV
986	IV
987	IV
988	IV
989	IV
990	IV
991	IV
992	IV
993	IV
994	IV
29	I	43	1	18	1
29	I		0	25	1
128	I		0	0	1
128	I	2	1	2	1
26	I	19	1	6	2
26	I		0	13	2
27	I		0	1	0
27	I	1	1	0	0
25	I		0	60	2
25	I	64	1	4	2
551	I		0	2	1
551	I	4	1	2	1
54	I		0	66	1
54	I	67	1	1	1
52	I	13	1	2	2
52	I		0	11	2
51	I	351	1	44	2
51	I		0	307	2
56	I				0
995	I
996	I
60	I	19	1	0	0
60	I		0	19	0
53	I		0	36	0
53	I	36	1	0	0
191	I	5	1	0	0
191	I		0	5	0
59	I		0	1	1
59	I	11	1	10	1
172	I	9	1	3	1
172	I		0	6	1
58	I		0	2	0
58	I	2	1	0	0
57	I		0	49	2
57	I	69	1	20	2
62	I	9	1	4	2
62	I		0	5	2
997	I
61	I	1	1	0	0
61	I		0	1	0
65	I	12	1	0	0
65	I		0	12	0
998	I
90	I	1	1	1	1
90	I		0	0	1
92	I		0	89	1
92	I	90	1	1	1
201	I		0	1	0
201	I	1	1	0	0
999	I
1000	I
1001	I
1002	I
1003	I
1004	I
1005	I
1006	I
1007	I
155	I
1008	I
31	I		0	1	0
31	I	1	1	0	0
1009	I
1010	I
33	I
1011	I
1012	I
1013	I
1014	IV	4	1	0	0
1015	IV		0	4	0
467	IV	9	1	1	1
467	IV		0	8	1
468	IV	14	1	0	0
468	IV		0	14	0
469	IV	1	1	0	0
469	IV		0	1	0
470	IV		0	2	0
470	IV	2	1	0	0
1016	IV
465	IV		0	1	0
465	IV	1	1	0	0
1017	IV
466	IV		0	21	1
466	IV	22	1	1	1
477	IV	1	1	0	0
477	IV		0	1	0
474	IV		0	15	1
474	IV	16	1	1	1
1018	IV
1019	IV
1020	IV
1021	IV
1022	IV
1023	IV
511	IV		0	7	0
511	IV	7	1	0	0
1024	IV
1025	IV
1026	IV
478	IV	31	1	22	2
478	IV		0	9	2
1027	IV
1028	IV
1029	IV
1030	IV
1031	IV
531	IV
1032	IV
544	IV		0	10	0
544	IV	10	1	0	0
1033	IV
472	IV	11	1	2	1
472	IV		0	9	1
1034	IV
1035	IV
529	IV				0
1036	IV
1037	IV
1038	IV
1039	IV
1040	IV
1041	IV
1042	IV
1043	IV
1044	IV
1045	IV
1046	IV
1047	IV
1048	IV
1049	IV
1050	IV
1051	IV
1052	IV
1053	IV
532	IV				0
537	IV		0	1	0
537	IV	1	1	0	0
1054	IV
1055	IV
1056	IV
1057	IV
1058	IV
1059	IV
1060	IV
1061	IV
1062	IV
1063	IV
1064	IV
1065	IV
1066	IV
471	IV				0
1067	IV
1068	IV
475	IV				0
1069	IV
497	IV	1	1	0	0
497	IV		0	1	0
1070	IV
1071	IV
1072	IV
1073	IV
1074	IV
1075	IV
1076	IV
519	IV
1077	IV
1078	IV
1079	IV
1080	IV
1081	IV
1082	IV
473	IV	4	1	0	0
473	IV		0	4	0
1083	IV
1084	IV
1085	IV
1086	IV
1087	IV
1088	IV
1089	IV
1090	IV
1091	IV
1092	IV
1093	IV
1094	IV
476	IV		0	2	0
476	IV	2	1	0	0
1095	IV
1096	IV
1097	IV
535	IV
1098	IV
533	IV				0
489	IV		0	45	0
489	IV	45	1	0	0
1099	IV
1100	IV
1101	IV
1102	IV
479	IV
480	IV		0	10	0
480	IV	10	1	0	0
482	IV		0	0	1
482	IV	1	1	1	1
481	IV	3	1	0	0
481	IV		0	3	0
1103	IV
1104	IV
1105	IV
1106	IV
1107	IV
1108	IV
1109	IV
1110	IV
1111	IV
1112	IV
1113	IV
1114	IV
1115	IV
1116	IV
1117	IV
1118	IV
1119	IV
1120	IV
1121	IV
1122	IV
512	IV
483	IV		0	99	0
483	IV	99	1	0	0
513	IV
494	IV				0
1123	IV
484	IV		0	5	0
484	IV	5	1	0	0
1124	IV
485	IV	30	1	2	1
485	IV		0	28	1
1125	IV
1126	IV
1127	IV
1128	IV
498	IV
1129	IV
1130	IV
1131	IV
1132	IV
1133	IV
1134	IV
1135	IV
1136	IV
1137	IV
503	IV	17	1	0	0
503	IV		0	17	0
1138	IV
525	IV	13	1	0	0
525	IV		0	13	0
1139	IV
1140	IV
1141	IV
1142	IV
1143	IV
1144	IV
1145	IV
521	IV	3	1	0	0
521	IV		0	3	0
1146	IV
501	IV		0	1	0
501	IV	1	1	0	0
502	IV	6	1	0	0
502	IV		0	6	0
1147	IV
1148	IV
1149	IV
1150	IV
1151	IV
1152	IV
1153	IV
1154	IV
1155	IV
1156	IV
1157	IV
1158	IV
1159	IV
1160	IV
1161	IV
1162	IV
1163	IV
1164	IV
1165	IV
1166	IV
1167	IV
1168	IV
1169	IV
1170	IV
1171	IV
1172	IV
1173	IV
1174	IV
1175	IV
1176	IV
1177	IV
1178	IV
1179	IV
1180	IV
1181	IV
520	IV		0	7	1
520	IV	11	1	4	1
1182	IV
1183	IV
528	IV
1184	IV
1185	IV
1186	IV
1187	IV
1188	I				0
102	I		0	8	1
102	I	20	1	12	1
1189	I
104	I	4	1	3	1
104	I		0	1	1
1190	I
101	I	31	1	15	1
101	I		0	16	1
1191	I				0
1192	I
105	I	13	1	1	1
105	I		0	12	1
177	I	4	1	0	0
177	I		0	4	0
1193	I
107	I
1194	I				0
1195	I
1196	I
1197	I
1198	I
166	I				0
106	I	2	1	0	0
106	I		0	2	0
1199	I
1200	I
1201	I
110	I	2	1	0	0
110	I		0	2	0
1202	I
1203	I
1204	I
122	I		0	2	0
122	I	2	1	0	0
1205	I
1206	I
1207	I
97	I	5	1	1	1
97	I		0	4	1
99	I	23	1	0	0
99	I		0	23	0
185	I				0
98	I	4	1	1	1
98	I		0	3	1
199	I		0	55	0
199	I	55	1	0	0
144	I		0	1	0
144	I	1	1	0	0
96	I	7	1	5	1
96	I		0	2	1
11	I	60	1	28	1
11	I		0	32	1
1208	I
142	I		0	1	0
142	I	1	1	0	0
194	I	16	1	0	0
194	I		0	16	0
1209	I
1210	I
1211	I
1212	I
1213	I
1214	I
1215	I
1216	I
18	I
138	I	3	1	0	0
138	I		0	3	0
21	I		0	7	0
21	I	7	1	0	0
1217	I
1218	I
1219	I
1220	I
1221	I
68	I	2	1	0	0
68	I		0	2	0
1222	I
545	I		0	6	0
545	I	6	1	0	0
66	I		0	1	0
66	I	1	1	0	0
67	I				0
1223	I
1224	I
1225	I
1226	I
1227	I
1228	IV
514	IV	1	1	0	0
514	IV		0	1	0
1229	IV
1230	IV
1231	IV
1232	IV
1233	IV
1234	IV
1235	IV
1236	I
1237	II
284	II
1238	II
280	II		0	4	0
280	II	4	1	0	0
285	II		0	1	0
285	II	1	1	0	0
1239	II
1240	II
1241	II
1242	II
313	II	1	1	0	0
313	II		0	1	0
1243	II
1244	II
1245	II
1246	II
1247	II
1248	II
1249	II
1250	II
1251	II
318	II
1252	II
1253	II
316	II	1	1	0	0
316	II		0	1	0
1254	II
281	II	63	1	35	2
281	II		0	28	2
1255	II
1256	II
1257	II
282	II	37	1	0	0
282	II		0	37	0
1258	II
1259	II
1260	II
1261	II
1262	II
283	II	21	1	0	0
283	II		0	21	0
1263	II
1264	II
1265	II
1266	II
1267	II
1268	II
1269	II
300	II		0	1	0
300	II	1	1	0	0
1270	II
1271	II
1272	II
1273	II
1274	II
1275	II
1276	II
1277	II
1278	II
1279	II
1280	II
1281	II
1282	II
1283	II
1284	II
1285	II
1286	II
1287	II
1288	II
1289	II
1290	II
1291	II
1292	II
1293	II
1294	II
1295	II
309	II	1	1	0	0
309	II		0	1	0
1296	II
1297	II
1298	II
1299	II
1300	II
319	II				0
1301	II
1302	II
1303	II
1304	II
1305	II
1306	II
1307	II
1308	II
1309	II
1310	II
1311	II
1312	II
1313	II
1314	II
1315	II
1316	II
1317	II
1318	II
1319	II
1320	II
1321	II
1322	II
1323	II
211	II				0
1324	II
1325	II
1326	II
321	II	9	1	0	0
321	II		0	9	0
1327	II
1328	II
1329	II
243	II				0
1330	II
1331	II
1332	II
1333	II
1334	II
1335	II
1336	II
310	II	17	1	0	0
310	II		0	17	0
1337	II
249	II
1338	II
227	II	16	1	1	1
227	II		0	15	1
1339	II
1340	II
250	II
1341	II
292	II	39	1	0	0
292	II		0	39	0
1342	II
1343	II
1344	II
1345	II
297	II		0	0	1
297	II	1	1	1	1
257	II
234	II	8	1	3	1
234	II		0	5	1
293	II
1346	II
324	II				0
236	II		0	9	2
236	II	12	1	3	2
1347	II
1348	II
295	II
1349	II
1350	II
1351	II
235	II		0	11	0
235	II	11	1	0	0
253	II	2	1	0	0
253	II		0	2	0
1352	II
1353	II
256	II		0	1	0
256	II	1	1	0	0
1354	II
1355	II
1356	II
1357	II
244	II	10	1	3	1
244	II		0	7	1
278	II
1358	II
1359	II
239	II	1	1	1	1
239	II		0	0	1
543	II	1	1	0	0
543	II		0	1	0
1360	II
213	II				0
1361	II
1362	II
1363	II
1364	II
1365	II
1366	II
1367	II
1368	II
1369	II
1370	II
1371	II
1372	II
1373	II
1374	II
1375	II
1376	II
1377	II
246	II	7	1	1	1
246	II		0	6	1
248	II
1378	II
1379	II
1380	II
1381	II
1382	II
254	II		0	1	0
254	II	1	1	0	0
296	II		0	1	1
296	II	6	1	5	1
1383	II
1384	II
1385	II
1386	II
1387	II
1388	II
1389	II
1390	II
1391	II
1392	II
1393	II
1394	II
1395	II
1396	II
1397	II
1398	II
277	II				0
1399	II
1400	II
298	II		0	25	1
298	II	26	1	1	1
1401	II
1402	II
1403	II
1404	II
1405	II
1406	II
1407	II
1408	II
217	II				0
1409	II
1410	II
1411	II
1412	II
1413	II
322	II	36	1	0	0
322	II		0	36	0
1414	II
1415	II
1416	II
212	II		0	0	1
212	II	1	1	1	1
1417	II
1418	II
1419	II
1420	II
1421	II
1422	II
1423	II
1424	II
1425	II
1426	II
311	II		0	4	0
311	II	4	1	0	0
1427	II
1428	II
1429	II
1430	II
1431	II
1432	II
1433	II
1434	II
1435	II
1436	II
1437	II
1438	II
1439	II
1440	II
1441	II
1442	II
1443	II
1444	II
1445	II
1446	II
1447	II
1448	II
1449	II
1450	II
1451	II
1452	II
1453	II
1454	II
1455	II
1456	II
1457	II
1458	II
1459	II
1460	II
1461	II
1462	II
1463	II
325	II	1	1	0	0
325	II		0	1	0
1464	II
209	II		0	0	1
209	II	1	1	1	1
299	II				0
1465	II
1466	II
1467	II
1468	II
1469	II
1470	II
1471	II
1472	II
1473	II
1474	II
1475	II
323	II				0
1476	II
1477	II
1478	II
1479	II
1480	II
1481	II
1482	II
1483	II
1484	II
1485	II
1486	II
1487	II
305	II				0
1488	II
1489	II
230	II				0
228	II		0	1	0
228	II	1	1	0	0
229	II	3	1	0	0
229	II		0	3	0
1490	II
245	II				0
1491	II
294	II		0	15	2
294	II	19	1	4	2
218	II				0
1492	II
1493	II
1494	II
1495	II
1496	II
1497	II
1498	II
1499	II
1500	II
1501	II
1502	II
1503	II
1504	II
219	II
1505	II
221	II
222	II
1506	II
1507	II
1508	II
1509	II
1510	II
1511	II
273	II
1512	II
1513	II
1514	II
1515	II
1516	II
1517	II
237	II		0	1	0
237	II	1	1	0	0
1518	II
1519	II
1520	I
150	I				0
181	I	1	1	0	0
181	I		0	1	0
1521	I
1522	I
1523	I
1524	I
539	I
149	I				0
1525	I
1	I	45	1	1	1
1	I		0	44	1
1526	I
1527	I
1528	I
1529	I
1530	I
1531	I
1532	I
1533	I
1534	I
6	I				0
4	I		0	144	1
4	I	155	1	11	1
5	I	62	1	26	1
5	I		0	36	1
3	I	5	1	2	1
3	I		0	3	1
1535	I
1536	I				0
156	I				0
1537	I
118	I
12	I		0	73	0
12	I	73	1	0	0
119	I		0	21	0
119	I	21	1	0	0
117	I	76	1	1	1
117	I		0	75	1
1538	I
1539	I
1540	I
206	I				0
1541	I
1542	I
1543	I
1544	I
1545	I
1546	I
1547	I
1548	I
1549	IV
1550	IV
534	IV	10	1	0	0
534	IV		0	10	0
1551	IV
1552	IV
1553	IV
541	IV		0	11	0
541	IV	11	1	0	0
1554	IV
1555	IV
1556	IV
1557	IV
1558	IV
1559	IV
536	IV
1560	IV
1561	IV
1562	IV
1563	IV
1564	IV
1565	IV
1566	IV
1567	IV
1568	IV
169	I	18	1	0	0
169	I		0	18	0
77	I	108	1	1	1
77	I		0	107	1
1569	I
129	I	2	1	0	0
129	I		0	2	0
164	I				0
1570	I
1571	I
192	I				0
2	I	12	1	2	2
2	I		0	10	2
1572	I
1573	I
1574	I
1575	I
205	I		0	4	0
205	I	4	1	0	0
1576	I
1577	I
165	I				0
1578	I
1579	I
1580	I
1581	I
1582	I
1583	I
10	I	5	1	4	2
10	I		0	1	2
187	I	5	1	4	1
187	I		0	1	1
9	I	3	1	0	0
9	I		0	3	0
8	I	53	1	0	0
8	I		0	53	0
1584	I				0
7	I
130	I		0	2	0
130	I	2	1	0	0
1585	I
1586	I
1587	I
1588	I				0
1589	I
1590	I
1591	I
1592	I
1593	I
1594	I
197	I				0
1595	I
1596	I
182	I
1597	I
15	I	21	1	3	1
15	I		0	18	1
198	I	21	1	0	0
198	I		0	21	0
13	I		0	22	0
13	I	22	1	0	0
16	I		0	40	0
16	I	40	1	0	0
14	I	1	1	0	0
14	I		0	1	0
17	I	2	1	0	0
17	I		0	2	0
188	I	1	1	0	0
188	I		0	1	0
1598	I
1599	I
1600	I
1601	I
1602	I
1603	I
1604	I
289	II				0
1605	II
1606	II
1607	II
307	II
1608	II
1609	II
1610	II
1611	II
1612	II
1613	II
1614	II
1615	II
1616	II
1617	II
1618	II
1619	II
1620	II
1621	II
1622	II
1623	II
1624	II
255	II				0
1625	II
1626	II
1627	II
1628	II
1629	II
266	II	1	1	0	0
266	II		0	1	0
1630	II
1631	II
1632	II
261	II		0	1	0
261	II	1	1	0	0
265	II				0
1633	II
262	II				0
1634	II
271	II				0
267	II		0	1	0
267	II	1	1	0	0
269	II	10	1	1	1
269	II		0	9	1
272	II	20	1	4	1
272	II		0	16	1
1635	II
303	II
1636	II
1637	II
1638	II
1639	II
1640	II
1641	II
1642	II
1643	II
1644	II
1645	II
1646	II
1647	II
1648	II
1649	II
259	II				0
1650	II
1651	II
286	II				0
1652	II
1653	II
260	II	6	1	4	1
260	II		0	2	1
288	II		0	4	0
288	II	4	1	0	0
258	II
1654	II
1655	II
1656	II
1657	II
270	II	2	1	1	1
270	II		0	1	1
1658	II
1659	II
1660	II
1661	II
1662	II
1663	II
268	II				0
1664	II
1665	II
1666	II
274	II				0
275	II	2	1	0	0
275	II		0	2	0
1667	II
1668	II
1669	II
1670	II
1671	II
1672	II
1673	II
1674	II
1675	II
1676	II
1677	II
1678	II
1679	II
1680	II
1681	II
1682	II
1683	II
1684	II
1685	II
1686	II
1687	II
1688	II
1689	II
1690	II
1691	II
1692	II
315	II				0
1693	II
1694	II
1695	II
1696	II
1697	II
1698	II
1699	II
1700	II
1701	II
1702	II
1703	II
1704	II
1705	II
1706	II
1707	II
1708	II
1709	II
1710	II
1711	II
1712	II
1713	II
1714	II
1715	II
1716	II
1717	II
1718	II
1719	II
1720	II
1721	II
1722	II
1723	II
1724	II
1725	II
1726	II
1727	II
1728	II
1729	II
1730	II
1731	II
1732	II
1733	II
1734	II
1735	II
1736	II
1737	II
1738	II
1739	II
1740	II
1741	II
1742	II
1743	II
1744	II
1745	II
1746	II
224	II		0	17	1
224	II	20	1	3	1
1747	II
1748	II
1749	II
1750	II
1751	II
306	II				0
1752	II
223	II	6	1	0	0
223	II		0	6	0
1753	II
232	II	1	1	0	0
232	II		0	1	0
1754	II
241	II
1755	II
1756	II
1757	II
231	II		0	3	0
231	II	3	1	0	0
233	II		0	10	1
233	II	20	1	10	1
1758	II
1759	II
1760	II
1761	II
1762	II
1763	II
1764	II
1765	II
1766	II
1767	II
1768	II
1769	II
1770	II
251	II
1771	II
1772	II
1773	II
1774	II
302	II
1775	II
1776	II
1777	II
1778	II
1779	II
1780	II
1781	II
1782	II
247	II	1	1	0	0
247	II		0	1	0
1783	II
287	II				0
1784	II
1785	II
1786	II
1787	II
1788	II
1789	II
1790	II
1791	II
1792	II
1793	II
1794	II
1795	II
1796	II
1797	II
1798	II
1799	II
1800	II
1801	II
252	II		0	2	0
252	II	2	1	0	0
1802	II
1803	II
1804	II
210	II
1805	II
1806	II
1807	II
1808	II
214	II	1	1	0	0
214	II		0	1	0
215	II				0
1809	II
312	II		0	12	0
312	II	12	1	0	0
1810	II
216	II		0	1	0
216	II	1	1	0	0
1811	II
1812	II
1813	II
240	II
1814	II
1815	II
220	II	1	1	1	1
220	II		0	0	1
1816	II
1817	II
1818	II
1819	II
1820	II
314	II
225	II	1	1	0	0
225	II		0	1	0
1821	II
1822	II
1823	II
226	II
1824	II
242	II		0	7	1
242	II	11	1	4	1
1825	II
1826	II
1827	II
1828	II
1829	II
1830	II
1831	II
1832	II
1833	II
291	II	1	1	1	1
291	II		0	0	1
290	II	48	1	0	0
290	II		0	48	0
1834	II
1835	II
1836	II
301	II		0	6	0
301	II	6	1	0	0
320	II	6	1	1	1
320	II		0	5	1
1837	II
304	II				0
1838	II
1839	II
1840	II
1841	II
1842	II
1843	II
1844	II
1845	II
1846	II
1847	II
1848	II
1849	II
1850	II
1851	II
1852	II
1853	II
[truncated: 713 more rows]

## Sheet: readme_occurrence
Variable	Description
idhouse	House identification code
area4	Operational area; classified in four levels, I-IV.
nexamin	Number of bugs examined for infection.
infec	Bug infection status; 1, yes; 0, no.
fweight	Frequency weight, no. of counts for each level of bug infection status
ocurr_infec	Occurrence of bug infection, classified in 5 levels, 0-4.
